# Supplementary material for: Iodo­durene
Source: Acta Crystallogr Sect E Struct Rep Online. 2012 Nov 24;68(Pt 12):o3391. doi: 10.1107/S1600536812046557 (PMC3588984; doi:10.1107/S1600536812046557)
Supplement: Supplementary file 1 [file e-68-o3391-sup1.cif]

##############################################################################
#                                                                            #
# This CIF contains the data in a paper accepted for publication in          #
# Acta Crystallographica Section E. It conforms to the requirements of       #
# Notes for Authors for Acta Crystallographica Section E, and has been       #
# peer reviewed under the auspices of the IUCr Commission on Journals.       #
#                                                                            #
# Full details of the Crystallographic Information File format               #
# are given in the paper "The Crystallographic Information File (CIF):       #
# a New Standard Archive File for Crystallography" by S. R. Hall, F. H.      #
# Allen and I. D. Brown [Acta Cryst. (1991), A47, 655-685].                  #
#                                                                            #
# The current version of the core CIF dictionary is obtainable from          #
# ftp://ftp.iucr.org/pub/cif_core.dic.                                       #
#                                                                            #
# Software is freely available for graphical display of the structure(s)     #
# in this CIF. For information consult the CIF software page                 #
# http://www.iucr.org/resources/cif/software.                                #
#                                                                            #
# This file may be used for bona fide research purposes within the           #
# scientific community so long as proper attribution is given to the journal # 
# article from which it was obtained.                                        #
#                                                                            #
##############################################################################
data_global
_audit_creation_method     'CRYSTALS'
_audit_conform_dict_name     cif_core.dic
_audit_conform_dict_version     2.3
_journal_date_recd_electronic     2012-10-27
_journal_date_accepted     2012-11-11
_journal_name_full     'Acta Crystallographica, Section E'
_journal_year     2012
_journal_volume     68
_journal_issue     12
_journal_page_first     o3391
_journal_page_last     o3391
_journal_paper_category     QO
_journal_paper_doi     10.1107/S1600536812046557
_journal_coeditor_code     SU2521
_publ_contact_author_name     'Hamdouni,Noudjoud'
_publ_contact_author_address
;
Laboratoire de Cristallographie
D\'epartement de Physique
Universit\'e Mentouri Constantine
25000 Algeria
;
_publ_contact_author_email     'n_hamdouni@yahoo.fr'
_publ_contact_author_fax     '+213 31 97 30 67'
_publ_contact_author_phone     '+213 772 76 18 38'
_publ_section_title
;
Iododurene
;
loop_
    _publ_author_name
    _publ_author_footnote
    _publ_author_address
    'Hamdouni, Noudjoud' .
;
Laboratoire de Cristallographie
D\'epartement de Physique
Universit\'e Mentouri-Constantine
25000 Constantine
Algeria
;
    'Brihi, Ouarda' .
;
Laboratoire de Cristallographie
D\'epartement de Physique
Universit\'e Mentouri-Constantine
25000 Constantine
Algeria
;
    'Medjroubi, Mohamed Larbi' .
;
Laboratoire de Cristallographie
D\'epartement de Physique
Universit\'e Mentouri-Constantine
25000 Constantine
Algeria
;
    'Meinnel, Jean' .
;
UMR 6226 CNRS--Universit\'e Rennes 1
Sciences Chimiques de Rennes
Equipe Mati\`ere Condens\'ee et Syst\`emes Electroactifs
263 Avenue du G\'en\'eral Leclerc
F-35042 Rennes
France
;
    'Boudjada, Ali' .
;
Laboratoire de Cristallographie
D\'epartement de Physique
Universit\'e Mentouri-Constantine
25000 Constantine
Algeria
;
data_I
_chemical_name_systematic
;
1-Iodo-2,3,5,6-tetramethylbenzene
;
_chemical_name_common
;
Iododurene
;
_chemical_formula_moiety     'C10 H13 I'
_chemical_formula_sum     'C10 H13 I'
_chemical_formula_structural     'C10 H13 I'
_chemical_formula_iupac     'C10 H13 I'
_chemical_formula_weight     260.11
_space_group_crystal_system     orthorhombic
_space_group_name_H-M_alt     'P 21 21 21'
_space_group_name_Hall     'P 2ac 2ab'
loop_
    _symmetry_equiv_pos_site_id
    _symmetry_equiv_pos_as_xyz
    1 x,y,z
    2 1/2-x,-y,1/2+z
    3 1/2+x,1/2-y,-z
    4 -x,1/2+y,1/2-z
_cell_length_a     5.5099(3)
_cell_length_b     11.8839(5)
_cell_length_c     15.1704(6)
_cell_angle_alpha     90.00
_cell_angle_beta     90.00
_cell_angle_gamma     90.00
_cell_volume     993.34(8)
_cell_formula_units_Z     4
_cell_measurement_reflns_used     8232
_cell_measurement_theta_min     3.68
_cell_measurement_theta_max     27.49
_cell_measurement_temperature     293(2)
_exptl_crystal_description     Needle
_exptl_crystal_colour     colourless
_exptl_crystal_size_max     0.10
_exptl_crystal_size_mid     0.05
_exptl_crystal_size_min     0.04
_exptl_crystal_density_diffrn     1.739
_exptl_crystal_density_method     'not measured'
_exptl_crystal_F_000     503.986
_exptl_absorpt_coefficient_mu     3.162
_exptl_absorpt_correction_type     multi-scan
_exptl_absorpt_process_details     '(SADABS; Sheldrick, 1996)'
_exptl_absorpt_correction_T_min     0.140
_exptl_absorpt_correction_T_max     0.193
_diffrn_ambient_temperature     293(2)
_diffrn_radiation_type     MoK\a
_diffrn_radiation_wavelength     0.71073
_diffrn_radiation_monochromator     graphite
_diffrn_measurement_device_type     'Nonius KappaCCD'
_diffrn_measurement_device     '95mm CCD camera on \k-goniostat'
_diffrn_measurement_method     'CCD'
_diffrn_reflns_number     26027
_diffrn_reflns_av_R_equivalents     0.047
_diffrn_reflns_theta_min     3.683
_diffrn_reflns_theta_max     27.497
_diffrn_reflns_theta_full     27.497
_diffrn_measured_fraction_theta_max     0.997
_diffrn_measured_fraction_theta_full     0.997
_diffrn_reflns_limit_h_min     -7
_diffrn_reflns_limit_h_max     7
_diffrn_reflns_limit_k_min     -15
_diffrn_reflns_limit_k_max     15
_diffrn_reflns_limit_l_min     -19
_diffrn_reflns_limit_l_max     19
_refine_special_details
;
Refinement of <i>F</i>^2^ against ALL reflections. The weighted <i>R</i>-factor
<i>wR</i> and goodness of fit <i>S</i> are based on <i>F</i>^2^, conventional
<i>R</i>-factors <i>R</i> are based on <i>F</i>, with <i>F</i> set to zero for
negative <i>F</i>^2^. The threshold expression of <i>F</i>^2^ >
\s(<i>F</i>^2^) is used only for calculating <i>R</i>-factors(gt) <i>etc</i>.
and is not relevant to the choice of reflections for refinement.
<i>R</i>-factors based on <i>F</i>^2^ are statistically about twice as large
as those based on <i>F</i>, and <i>R</i>- factors based on ALL data will be
even larger.
;
_reflns_number_total     2271
_reflns_number_gt     2036
_reflns_threshold_expression     I>3\s(I)
_refine_ls_structure_factor_coef     F
_refine_ls_matrix_type     full
_refine_ls_R_factor_all     0.0404
_refine_ls_R_factor_gt     0.0346
_refine_ls_wR_factor_all     0.0446
_refine_ls_wR_factor_gt     0.0402
_refine_ls_wR_factor_ref     0.0394
_refine_ls_goodness_of_fit_ref     1.0371
_refine_ls_restrained_S_all     1.162
_refine_ls_number_reflns     3272
_refine_ls_number_parameters     101
_refine_ls_number_restraints     36
_refine_ls_hydrogen_treatment     constr
_refine_ls_weighting_scheme     calc
_refine_ls_weighting_details     'calc W = [weight]*[1-(deltaF/6*sigmaF)^2^]^2^'
_atom_sites_solution_hydrogens     geom
_atom_sites_solution_primary     direct
_atom_sites_solution_secondary     difmap
_refine_ls_shift/su_max     0
_refine_ls_shift/su_mean     1
_refine_diff_density_max     0.84
_refine_diff_density_min     -0.71
_refine_ls_extinction_method     none
_refine_ls_extinction_coef     0.082(3)
_refine_ls_extinction_expression
                                  'Fc^*^=kFc[1+0.001xFc^2^\l^3^/sin(2\q)]^-1/4^'
_refine_ls_abs_structure_details     'Flack (1983), 925 Friedal pairs'
_refine_ls_abs_structure_Flack     -0.03(4)
loop_
    _atom_type_symbol
    _atom_type_description
    _atom_type_scat_dispersion_real
    _atom_type_scat_dispersion_imag
    _atom_type_scat_source
    C C 0.0033 0.0016 'International Tables Vol C Tables 4.2.6.8 and 6.1.1.4'
    H H 0 0 'International Tables Vol C Tables 4.2.6.8 and 6.1.1.4'
    I I -0.4742 1.8119 'International Tables Vol C 4.2.6.8 and 6.1.1.4'
_computing_data_collection     'COLLECT (Nonius, 2001)'
_computing_cell_refinement     'DIRAX/LSQ (Duisenberg <i>et al.</i>, 2003)'
_computing_data_reduction     'EvalCCD (Duisenberg <i>et al.</i>, 2003)'
_computing_structure_solution     'SIR2002 (Burla <i>et al.</i>, 2005)'
_computing_structure_refinement     'CRYSTALS (Betteridge <i>et al.</i>, 2003)'
_computing_molecular_graphics
          'CAMERON (Watkin <i>et al.</i>, 1996) and DIAMOND (Brandenburg, 2012)'
_computing_publication_material     'CRYSTALS (Betteridge <i>et al.</i>, 2003)'
loop_
    _atom_site_type_symbol
    _atom_site_label
    _atom_site_fract_x
    _atom_site_fract_y
    _atom_site_fract_z
    _atom_site_U_iso_or_equiv
    _atom_site_thermal_displace_type
    _atom_site_calc_flag
    _atom_site_refinement_flags
    _atom_site_occupancy
    _atom_site_disorder_assembly
    _atom_site_disorder_group
    I I1 0.93848(10) 0.80448(4) 0.27027(3) 0.0686(2) Uani d . 1.000 . .
    C C1 0.9383(7) 0.9098(3) 0.1559(2) 0.0429(11) Uani d . 1.000 . .
    C C2 0.7711(8) 0.9981(4) 0.1533(3) 0.0473(16) Uani d . 1.000 . .
    C C3 0.7637(8) 1.0638(3) 0.0755(3) 0.0483(16) Uani d . 1.000 . .
    C C4 0.9270(10) 1.0376(4) 0.0091(3) 0.0507(16) Uani d . 1.000 . .
    C C5 1.0976(8) 0.9513(4) 0.0123(2) 0.0460(14) Uani d . 1.000 . .
    C C6 1.1033(7) 0.8838(3) 0.0887(3) 0.0423(14) Uani d . 1.000 . .
    C C7 0.5997(12) 1.0208(5) 0.2295(4) 0.071(2) Uani d . 1.000 . .
    C C8 0.5866(12) 1.1574(5) 0.0651(4) 0.067(2) Uani d . 1.000 . .
    C C9 1.2673(11) 0.9310(5) -0.0622(4) 0.064(2) Uani d . 1.000 . .
    C C10 1.2821(11) 0.7894(5) 0.0980(3) 0.0597(19) Uani d . 1.000 . .
    H H41 0.92110 1.08070 -0.04290 0.0610 Uiso c R 1.000 . .
    H H71 0.69240 1.03120 0.28260 0.1071 Uiso c R 1.000 . .
    H H72 0.50940 1.08740 0.21780 0.1072 Uiso c R 1.000 . .
    H H73 0.49160 0.95840 0.23690 0.1071 Uiso c R 1.000 . .
    H H81 0.62710 1.21740 0.10510 0.1008 Uiso c R 1.000 . .
    H H82 0.59650 1.18410 0.00600 0.1008 Uiso c R 1.000 . .
    H H83 0.42310 1.13100 0.07630 0.1010 Uiso c R 1.000 . .
    H H91 1.24630 0.98940 -0.10560 0.0971 Uiso c R 1.000 . .
    H H92 1.43080 0.93360 -0.04010 0.0970 Uiso c R 1.000 . .
    H H93 1.23570 0.85840 -0.08810 0.0971 Uiso c R 1.000 . .
    H H101 1.38670 0.80080 0.14830 0.0892 Uiso c R 1.000 . .
    H H102 1.38000 0.78630 0.04650 0.0892 Uiso c R 1.000 . .
    H H103 1.19650 0.71900 0.10410 0.0891 Uiso c R 1.000 . .
loop_
    _atom_site_aniso_label
    _atom_site_aniso_U_11
    _atom_site_aniso_U_22
    _atom_site_aniso_U_33
    _atom_site_aniso_U_12
    _atom_site_aniso_U_13
    _atom_site_aniso_U_23
    I1 0.0831(3) 0.0727(3) 0.0500(2) -0.0082(2) -0.0036(2) 0.0120(2)
    C1 0.046(2) 0.044(2) 0.0387(19) -0.006(2) -0.004(2) 0.0006(17)
    C2 0.047(3) 0.044(2) 0.051(3) -0.005(2) 0.000(2) -0.009(2)
    C3 0.046(3) 0.040(2) 0.059(3) -0.004(2) -0.011(2) -0.007(2)
    C4 0.055(3) 0.045(2) 0.052(3) -0.007(3) -0.011(3) 0.0031(19)
    C5 0.047(3) 0.048(2) 0.043(2) -0.010(2) -0.001(2) -0.0036(18)
    C6 0.041(3) 0.041(2) 0.045(2) -0.0034(18) -0.0062(18) -0.0043(17)
    C7 0.070(4) 0.071(3) 0.072(4) 0.000(3) 0.013(4) -0.021(3)
    C8 0.063(4) 0.052(3) 0.087(4) 0.008(3) -0.019(4) -0.005(3)
    C9 0.060(4) 0.077(4) 0.056(3) -0.009(3) 0.005(3) -0.011(3)
    C10 0.056(3) 0.053(3) 0.070(4) 0.011(3) -0.006(3) -0.008(3)
_geom_special_details
;
 Bond distances, angles etc. have been calculated using the
 rounded fractional coordinates. All su's are estimated
 from the variances of the (full) variance-covariance matrix.
 The cell esds are taken into account in the estimation of
 distances, angles and torsion angles
;
loop_
    _geom_bond_atom_site_label_1
    _geom_bond_atom_site_label_2
    _geom_bond_site_symmetry_1
    _geom_bond_site_symmetry_2
    _geom_bond_distance
    _geom_bond_publ_flag
    I1 C1 . . 2.139(3) no
    C1 C2 . . 1.397(6) no
    C1 C6 . . 1.401(5) no
    C2 C3 . . 1.416(6) no
    C2 C7 . . 1.517(8) no
    C3 C4 . . 1.386(7) no
    C3 C8 . . 1.488(7) no
    C4 C5 . . 1.392(7) no
    C5 C6 . . 1.410(6) no
    C5 C9 . . 1.487(7) no
    C6 C10 . . 1.500(7) no
    C4 H41 . . 0.9400 no
    C7 H71 . . 0.9600 no
    C7 H72 . . 0.9500 no
    C7 H73 . . 0.9600 no
    C8 H81 . . 0.9600 no
    C8 H82 . . 0.9500 no
    C8 H83 . . 0.9700 no
    C9 H91 . . 0.9600 no
    C9 H92 . . 0.9600 no
    C9 H93 . . 0.9600 no
    C10 H101 . . 0.9700 no
    C10 H102 . . 0.9500 no
    C10 H103 . . 0.9600 no
loop_
    _geom_angle_atom_site_label_1
    _geom_angle_atom_site_label_2
    _geom_angle_atom_site_label_3
    _geom_angle_site_symmetry_1
    _geom_angle_site_symmetry_2
    _geom_angle_site_symmetry_3
    _geom_angle
    _geom_angle_publ_flag
    I1 C1 C2 . . . 117.6(3) no
    I1 C1 C6 . . . 117.5(3) no
    C2 C1 C6 . . . 125.0(3) no
    C1 C2 C3 . . . 117.2(4) no
    C1 C2 C7 . . . 121.5(4) no
    C3 C2 C7 . . . 121.3(4) no
    C2 C3 C4 . . . 117.6(4) no
    C2 C3 C8 . . . 121.3(4) no
    C4 C3 C8 . . . 121.1(4) no
    C3 C4 C5 . . . 125.4(4) no
    C4 C5 C6 . . . 117.6(4) no
    C4 C5 C9 . . . 121.2(4) no
    C6 C5 C9 . . . 121.2(4) no
    C1 C6 C5 . . . 117.3(3) no
    C1 C6 C10 . . . 121.5(4) no
    C5 C6 C10 . . . 121.2(4) no
    C3 C4 H41 . . . 118.00 no
    C5 C4 H41 . . . 117.00 no
    C2 C7 H71 . . . 109.00 no
    C2 C7 H72 . . . 109.00 no
    C2 C7 H73 . . . 110.00 no
    H71 C7 H72 . . . 109.00 no
    H71 C7 H73 . . . 109.00 no
    H72 C7 H73 . . . 110.00 no
    C3 C8 H81 . . . 110.00 no
    C3 C8 H82 . . . 108.00 no
    C3 C8 H83 . . . 110.00 no
    H81 C8 H82 . . . 109.00 no
    H81 C8 H83 . . . 110.00 no
    H82 C8 H83 . . . 109.00 no
    C5 C9 H91 . . . 109.00 no
    C5 C9 H92 . . . 109.00 no
    C5 C9 H93 . . . 110.00 no
    H91 C9 H92 . . . 109.00 no
    H91 C9 H93 . . . 110.00 no
    H92 C9 H93 . . . 110.00 no
    C6 C10 H101 . . . 111.00 no
    C6 C10 H102 . . . 109.00 no
    C6 C10 H103 . . . 110.00 no
    H101 C10 H102 . . . 108.00 no
    H101 C10 H103 . . . 110.00 no
    H102 C10 H103 . . . 109.00 no
loop_
    _geom_torsion_atom_site_label_1
    _geom_torsion_atom_site_label_2
    _geom_torsion_atom_site_label_3
    _geom_torsion_atom_site_label_4
    _geom_torsion_site_symmetry_1
    _geom_torsion_site_symmetry_2
    _geom_torsion_site_symmetry_3
    _geom_torsion_site_symmetry_4
    _geom_torsion
    _geom_torsion_publ_flag
    I1 C1 C2 C3 . . . . -176.8(3) no
    I1 C1 C2 C7 . . . . 1.5(6) no
    C6 C1 C2 C3 . . . . 2.1(6) no
    C6 C1 C2 C7 . . . . -179.6(4) no
    I1 C1 C6 C5 . . . . 178.1(3) no
    I1 C1 C6 C10 . . . . -3.0(5) no
    C2 C1 C6 C5 . . . . -0.8(6) no
    C2 C1 C6 C10 . . . . 178.1(4) no
    C1 C2 C3 C4 . . . . -1.8(6) no
    C1 C2 C3 C8 . . . . 178.0(4) no
    C7 C2 C3 C4 . . . . 179.9(5) no
    C7 C2 C3 C8 . . . . -0.3(7) no
    C2 C3 C4 C5 . . . . 0.4(7) no
    C8 C3 C4 C5 . . . . -179.4(5) no
    C3 C4 C5 C6 . . . . 0.9(7) no
    C3 C4 C5 C9 . . . . -179.2(5) no
    C4 C5 C6 C1 . . . . -0.7(6) no
    C4 C5 C6 C10 . . . . -179.6(4) no
    C9 C5 C6 C1 . . . . 179.4(4) no
    C9 C5 C6 C10 . . . . 0.4(7) no
_iucr_refine_instructions_details
;
TITL import
CELL 0.71073 5.5099 11.8839 15.1704 90 90 90
ZERR 4 0.0003 0.0005 0.0006 0.00 0.00 0.00
LATT -1
SYMM 1/2-x,-y,1/2+z
SYMM 1/2+x,1/2-y,-z
SYMM -x,1/2+y,1/2-z
SFAC C H I
UNIT 40 52 4
FVAR 1.00
C1      1  0.938300  0.909300  0.156900  1.000000 0.0474 0.0423 =
        0.0397 0 -0.007 -0.0059
C2      1  0.770100  0.997900  0.153400  1.000000 0.0454 0.042 =
        0.052 -0.0075 -0.0011 -0.0052
C3      1  0.766800  1.062800  0.075900  1.000000 0.0455 0.0409 =
        0.06 -0.0068 -0.0092 -0.0025
C4      1  0.926900  1.037600  0.008600  1.000000 0.055 0.0445 =
        0.0491 0.0036 -0.011 -0.0069
H4      2  0.921500  1.080800 -0.042500  1.000000 0.059
C5      1  1.095200  0.951200  0.013600  1.000000 0.0441 0.0471 =
        0.0463 -0.0059 -0.0014 -0.0111
C6      1  1.102900  0.884000  0.089300  1.000000 0.0393 0.0409 =
        0.0483 -0.007 -0.0063 -0.0021
C7      1  0.598500  1.024200  0.227800  1.000000 0.063 0.068 =
        0.07 -0.014 0.007 0
H7A     2  0.481500  1.078700  0.208500  1.000000 0.101
H7B     2  0.688200  1.053900  0.276800  1.000000 0.101
H7C     2  0.516300  0.956700  0.245500  1.000000 0.101
C8      1  0.586900  1.157800  0.064000  1.000000 0.069 0.05 =
        0.086 -0.006 -0.021 0.01
H8A     2  0.604200  1.210600  0.111500  1.000000 0.102
H8B     2  0.425000  1.128000  0.064000  1.000000 0.102
H8C     2  0.617500  1.195100  0.009000  1.000000 0.102
C9      1  1.265800  0.931000 -0.062900  1.000000 0.06 0.077 =
        0.05 -0.004 0.0056 -0.007
H9A     2  1.231300  0.983800 -0.109100  1.000000 0.093
H9B     2  1.244100  0.855800 -0.084600  1.000000 0.093
H9C     2  1.430400  0.940600 -0.043500  1.000000 0.093
C10     1  1.287800  0.790700  0.095200  1.000000 0.057 0.053 =
        0.07 -0.006 -0.005 0.008
H10A    2  1.273700  0.742700  0.044600  1.000000 0.09
H10B    2  1.259600  0.747500  0.147700  1.000000 0.09
H10C    2  1.447900  0.822500  0.097200  1.000000 0.09
I1      3  0.938430  0.804580  0.270301  1.000000 0.0834 0.0727 =
        0.04975 0.01204 -0.00383 -0.00848
END
;
