# Supplementary material for: Iodo­durene
Source: Acta Crystallogr Sect E Struct Rep Online. 2012 Nov 24;68(Pt 12):o3391. doi: 10.1107/S1600536812046557 (PMC3588984; doi:10.1107/S1600536812046557)
Supplement: Supplementary file 2 [file e-68-o3391-Isup2.hkl]

data_I
#  import                                  
_audit_creation_date        "12-10-17"
_audit_creation_method      CRYSTALS 

_cell_length_a                    5.5099(3)
_cell_angle_alpha                 90
_cell_length_b                    11.8839(5)
_cell_angle_beta                  90
_cell_length_c                    15.1704(6)
_cell_angle_gamma                 90

# NOTE FO on scale of Fc,      1.16532
# Status flags: 
#    o - used in refinement 
#    < - excluded by I/sigmaI cutoff 
#    x - excluded for another reason  

loop_
_refln_index_h
_refln_index_k
_refln_index_l
_refln_F_squared_meas
_refln_F_squared_calc
_refln_F_squared_sigma
_refln_observed_status
   2   0   0     4569.39     5459.23       78.83 o
   4   0   0       -5.19        5.20        3.98 <
   6   0   0      705.27      614.00       17.41 o
   1   1   0     1862.88     1947.59       25.08 o
   2   1   0     5819.46     7026.64       72.18 o
   3   1   0      985.95     1077.58       14.17 o
   4   1   0     2428.27     2459.94       33.02 o
   5   1   0      305.71      302.80        7.04 o
   6   1   0      199.34      189.66        6.09 o
   7   1   0       22.71        1.75       10.84 <
   1   2   0     7733.52     9927.24      129.27 o
   2   2   0     4058.48     4402.44       60.72 o
   3   2   0      469.71      508.08        7.47 o
   4   2   0       -9.28        0.02        3.15 <
   5   2   0      360.61      340.15        7.56 o
   6   2   0       -1.59        0.01        4.06 <
   7   2   0       10.35       16.73       10.68 <
   1   3   0      328.25      321.87        5.37 o
   2   3   0     2783.45     2785.10       35.80 o
   3   3   0     4582.65     4527.84       62.52 o
   4   3   0      632.73      636.29       10.93 o
   5   3   0      333.79      333.08        7.21 o
   6   3   0        8.98       12.44        4.22 <
   7   3   0       18.88       10.46       11.92 <
   0   4   0     1596.56     1775.75       35.97 o
   1   4   0     7919.02     8859.51      112.02 o
   2   4   0       -3.14        0.44        2.70 <
   3   4   0      897.62      908.35       14.09 o
   4   4   0      100.26       96.91        4.11 o
   5   4   0       37.63       45.79        4.06 o
   6   4   0        5.99        1.60        4.07 <
   1   5   0     2641.43     2710.35       36.48 o
   2   5   0      483.86      415.53        8.26 o
   3   5   0     3579.67     3652.94       49.97 o
   4   5   0      119.44      127.60        4.65 o
   5   5   0      439.35      371.14        9.08 o
   6   5   0       -4.03        0.02        4.62 <
   0   6   0     2080.44     1885.82       55.87 o
   1   6   0     3910.93     4157.41       58.60 o
   2   6   0      648.45      604.16        9.96 o
   3   6   0      537.01      546.81        9.08 o
   4   6   0       30.56       36.82        4.02 o
   5   6   0       36.59       40.41        4.75 o
   6   6   0       16.47        8.77        4.49 o
   1   7   0       28.08       36.55        2.61 o
   2   7   0     1411.48     1402.73       20.65 o
   3   7   0     1038.81      985.12       15.26 o
   4   7   0      364.33      341.11        8.04 o
   5   7   0      106.08      103.07        4.87 o
   6   7   0        5.22        1.48        5.80 <
   0   8   0     5427.78     4757.82      127.07 o
   1   8   0      570.88      615.73       11.44 o
   2   8   0      931.18      931.47       15.14 o
   3   8   0      263.72      249.75        6.13 o
   4   8   0       -3.02        1.41        3.06 <
   5   8   0       -1.22        0.30        7.53 <
   6   8   0       18.08       35.84        5.57 o
   1   9   0        5.89       15.65        3.57 <
   2   9   0     1228.72     1264.49       20.52 o
   3   9   0       -1.08        4.31        6.38 <
   4   9   0      529.18      505.97        8.45 o
   5   9   0        1.08        1.89        7.05 <
   0  10   0     1934.90     1752.95       47.98 o
   1  10   0       91.92       99.14        4.98 o
   2  10   0      450.77      445.53        9.46 o
   3  10   0       -0.33        4.62        3.68 <
   4  10   0       10.90       14.76        3.46 o
   5  10   0       -1.07        8.14        9.23 <
   1  11   0      179.11      187.39        6.33 o
   2  11   0      143.50      128.48        6.14 o
   3  11   0      124.76      138.14        5.05 o
   4  11   0       43.03       32.88        4.45 o
   5  11   0       26.10       26.01        7.73 o
   0  12   0      305.06      256.82       10.01 o
   1  12   0      430.06      371.56       11.61 o
   2  12   0      116.81      125.96        6.42 o
   3  12   0        2.87        6.45        4.35 <
   4  12   0       16.77        0.68        5.83 <
   1  13   0        6.21        2.65        4.38 <
   2  13   0        4.99        7.23        3.84 <
   3  13   0       56.06       70.30        5.84 o
   0  14   0        1.54        0.59        5.57 <
   1  14   0       96.12       97.27        5.30 o
   2  14   0       23.72       36.23        6.18 o
   3  14   0       17.29       10.34        7.49 <
   1  15   0       21.83       11.39        6.87 o
   1   0   1     7930.18        0.00      163.34 x
   2   0   1      302.01      335.58        9.96 o
   3   0   1     1369.19     1340.85       18.68 o
   4   0   1      232.12      230.87        5.31 o
   5   0   1       78.77       89.12        4.11 o
   6   0   1       37.03       50.80        4.46 o
   7   0   1       69.85       58.26       12.18 o
  -7   1   1       15.21       20.63        8.03 <
  -6   1   1       51.11       54.56        4.14 o
  -5   1   1      808.45      713.24       12.43 o
  -4   1   1      217.68      226.07        9.71 o
  -3   1   1     4727.12     5050.94       60.66 o
  -2   1   1      955.78     1052.63       17.75 o
  -1   1   1     1971.13     2141.98       25.51 o
   1   1   1     2235.88     2141.98       26.45 o
   2   1   1     1047.49     1052.63       13.96 o
   3   1   1     4630.60     5050.94       56.41 o
   4   1   1      204.57      226.07        5.13 o
   5   1   1      756.56      713.24       12.67 o
   6   1   1       51.93       54.56        4.61 o
   7   1   1       28.89       20.63        9.28 o
  -7   2   1       34.63       19.08        9.18 o
  -6   2   1       50.63       61.63        4.35 o
  -5   2   1      146.65      151.38        5.00 o
  -4   2   1       55.36       60.71        3.40 o
  -3   2   1     1116.32     1131.52       14.73 o
  -2   2   1     3766.38     3867.95       46.97 o
  -1   2   1     7545.80     9508.86      107.16 o
   0   2   1     4497.73        0.00      108.54 x
   1   2   1     7834.35     9508.86      126.49 o
   2   2   1     3718.18     3867.95       51.59 o
   3   2   1     1147.53     1131.53       16.13 o
   4   2   1       48.23       60.71        3.48 o
   5   2   1      151.58      151.38        4.95 o
   6   2   1       55.92       61.63        4.46 o
   7   2   1       17.19       19.08        7.66 <
  -7   3   1       12.13       11.96       11.67 <
  -6   3   1       58.26       55.42        4.38 o
  -5   3   1      120.65      128.09        4.69 o
  -4   3   1     1942.85     1808.51       26.41 o
  -3   3   1     1421.81     1439.35       19.87 o
  -2   3   1     4471.42     4770.57       56.77 o
  -1   3   1     2358.01     2272.28       30.52 o
   0   3   1      286.87      324.95        5.87 o
   1   3   1     2204.82     2272.28       31.86 o
   2   3   1     4519.04     4770.56       61.56 o
   3   3   1     1448.95     1439.35       20.97 o
   4   3   1     1857.96     1808.51       26.34 o
   5   3   1      125.68      128.09        4.83 o
   6   3   1       58.51       55.42        4.38 o
   7   3   1       24.21       11.96        8.62 <
  -6   4   1       76.52       74.86        5.08 o
  -5   4   1       18.40       19.58        3.82 o
  -4   4   1        5.96       20.09        3.45 <
  -3   4   1      193.85      206.44        4.41 o
  -2   4   1     2916.42     3059.19       39.65 o
  -1   4   1      272.30      258.61        6.48 o
   0   4   1    11961.60    12333.10      237.75 o
   1   4   1      206.11      258.61        4.64 o
   2   4   1     3042.68     3059.18       45.68 o
   3   4   1      204.06      206.44        5.38 o
   4   4   1        9.37       20.09        3.52 <
   5   4   1       16.74       19.58        3.78 o
   6   4   1       67.32       74.86        4.73 o
  -6   5   1       73.07       78.75        4.47 o
  -5   5   1       11.82       18.68        4.20 <
  -4   5   1     1096.85     1058.16       17.19 o
  -3   5   1       47.21       44.72        3.78 o
  -2   5   1     3298.82     3333.38       44.12 o
  -1   5   1      915.75      839.35       14.78 o
   0   5   1      209.36      212.09        5.85 o
   1   5   1      923.09      839.35       14.08 o
   2   5   1     3259.92     3333.38       46.11 o
   3   5   1       45.64       44.72        3.90 o
   4   5   1     1119.56     1058.16       17.34 o
   5   5   1        8.23       18.68        4.57 <
   6   5   1       80.63       78.75        5.13 o
  -6   6   1       22.69       16.86        4.78 o
  -5   6   1       46.86       53.72        4.29 o
  -4   6   1       29.26       48.95        3.64 o
  -3   6   1       34.27       48.69        3.03 o
  -2   6   1     2297.27     2370.93       31.36 o
  -1   6   1     1376.91     1254.06       19.10 o
   0   6   1     5743.89     5776.74       99.53 o
   1   6   1     1189.40     1254.05       18.52 o
   2   6   1     2351.98     2370.92       33.57 o
   3   6   1       34.67       48.69        3.07 o
   4   6   1       39.21       48.95        4.01 o
   5   6   1       46.98       53.72        4.82 o
   6   6   1       19.74       16.86        4.92 o
  -6   7   1       43.89       33.09        5.54 o
  -5   7   1       81.45       96.93        5.07 o
  -4   7   1      590.27      553.53       10.37 o
  -3   7   1      829.45      821.78       11.66 o
  -2   7   1     1320.11     1354.43       20.12 o
  -1   7   1      379.21      379.36        7.24 o
   0   7   1      643.17      554.35       12.47 o
   1   7   1      354.80      379.36        7.55 o
   2   7   1     1278.80     1354.43       19.12 o
   3   7   1      828.92      821.78       12.91 o
   4   7   1      586.59      553.53       11.47 o
   5   7   1       85.35       96.93        4.75 o
   6   7   1       37.50       33.09        5.92 o
  -6   8   1        9.95        8.38        5.67 <
  -5   8   1       36.78       41.75        3.75 o
  -4   8   1       22.16       16.86        3.79 o
  -3   8   1      267.49      314.69        5.78 o
  -2   8   1      462.27      440.29        8.63 o
  -1   8   1     2705.42     2856.40       44.21 o
   0   8   1     1826.37     1712.01       30.06 o
   1   8   1     2756.79     2856.40       45.00 o
   2   8   1      441.48      440.29        8.58 o
   3   8   1      307.17      314.69        6.36 o
   4   8   1       19.75       16.87        3.34 o
   5   8   1       32.96       41.75        3.85 o
   6   8   1       14.19        8.38        5.42 <
  -5   9   1      137.95      136.66        5.39 o
  -4   9   1        3.88        0.17        3.48 <
  -3   9   1     1273.37     1198.90       19.38 o
  -2   9   1        1.05        2.45        7.57 <
  -1   9   1      463.35      478.34       10.08 o
   0   9   1       -7.57        0.36        3.73 <
   1   9   1      456.02      478.33        8.93 o
   2   9   1       -8.17        2.45        3.83 <
   3   9   1     1238.45     1198.91       19.24 o
   4   9   1        3.90        0.17        3.34 <
   5   9   1      149.06      136.66        5.33 o
  -5  10   1       20.67       10.34        4.59 o
  -4  10   1       19.53       23.57        3.69 o
  -3  10   1      157.66      152.93        4.97 o
  -2  10   1       53.50       75.31        4.12 o
  -1  10   1     1647.36     1560.23       27.79 o
   0  10   1      152.73      110.39        6.02 o
   1  10   1     1661.16     1560.24       27.72 o
   2  10   1       63.22       75.31        4.61 o
   3  10   1      144.17      152.93        5.12 o
   4  10   1       20.31       23.57        3.32 o
   5  10   1       16.04       10.34        5.02 o
  -5  11   1       33.31       44.56        7.29 o
  -4  11   1       63.88       71.38        4.29 o
  -3  11   1      132.13      131.61        5.22 o
  -2  11   1      208.69      220.61        7.75 o
  -1  11   1       89.71       75.59        5.21 o
   0  11   1       11.30       13.61        3.60 o
   1  11   1       73.45       75.59        4.87 o
   2  11   1      218.53      220.61        6.86 o
   3  11   1      132.31      131.61        5.64 o
   4  11   1       66.13       71.38        4.71 o
   5  11   1       50.51       44.56        6.52 o
  -4  12   1        2.37        1.12        4.39 <
  -3  12   1       37.83       47.44        4.16 o
  -2  12   1       89.54      101.65        5.69 o
  -1  12   1      177.34      162.20        7.02 o
   0  12   1      645.59      549.37       11.73 o
   1  12   1      167.08      162.20        6.68 o
   2  12   1       93.80      101.65        5.18 o
   3  12   1       39.46       47.44        4.37 o
   4  12   1        2.78        1.12        5.41 <
  -3  13   1       21.37        7.55        5.64 o
  -2  13   1       69.70       74.81        5.83 o
  -1  13   1        9.06       10.71        4.59 <
   0  13   1        8.06        1.99        3.86 <
   1  13   1       10.41       10.71        4.95 <
   2  13   1       63.73       74.81        5.35 o
   3  13   1       18.33        7.55        6.80 <
  -2  14   1       71.73       64.44        7.39 o
  -1  14   1       15.62       15.70        5.98 <
   0  14   1      184.15      176.64        6.10 o
   1  14   1       13.58       15.70        4.70 <
   2  14   1       69.39       64.44        6.64 o
  -1  15   1        3.65        6.98        7.61 <
   0  15   1       -0.50        0.01        4.75 <
   1  15   1       10.95        6.98        6.01 <
   1   0   2      241.39      244.52        4.64 o
   2   0   2     6721.57     6939.43       97.38 o
   3   0   2      859.20      816.97       11.89 o
   4   0   2       -5.26       11.31        2.96 <
   5   0   2        7.26        7.09        3.43 <
   6   0   2        6.20       18.73        4.66 <
   7   0   2       -8.27        0.93       11.71 <
  -7   1   2        4.61        2.61        7.95 <
  -6   1   2      102.50      102.40        4.66 o
  -5   1   2       79.24       77.41        4.43 o
  -4   1   2     2696.55     2564.61       36.36 o
  -3   1   2     1009.06      953.65       15.67 o
  -2   1   2     5231.11     5718.07       73.50 o
  -1   1   2     2221.88     2164.21       25.75 o
   1   1   2     2048.79     2164.21       26.68 o
   2   1   2     5283.17     5718.08       68.03 o
   3   1   2      986.62      953.65       13.82 o
   4   1   2     2685.00     2564.61       33.53 o
   5   1   2       88.15       77.41        4.28 o
   6   1   2       98.21      102.40        5.60 o
   7   1   2        9.91        2.61       10.29 <
  -7   2   2       34.66       23.51       10.70 o
  -6   2   2       74.15       78.56        4.26 o
  -5   2   2      161.96      158.15        5.04 o
  -4   2   2       31.93       34.32        3.43 o
  -3   2   2      368.43      417.38        6.67 o
  -2   2   2     4095.34     4146.41       54.40 o
  -1   2   2     6859.89     7280.53      103.81 o
   0   2   2     8036.12     9134.47      153.28 o
   1   2   2     6592.11     7280.53       99.72 o
   2   2   2     4062.18     4146.41       55.29 o
   3   2   2      432.18      417.39        6.67 o
   4   2   2       26.52       34.32        2.87 o
   5   2   2      172.52      158.15        5.03 o
   6   2   2       76.61       78.56        5.36 o
   7   2   2       13.51       23.51        9.53 <
  -6   3   2       35.41       41.35        4.30 o
  -5   3   2      466.75      431.67        9.24 o
  -4   3   2      337.35      316.03        6.78 o
  -3   3   2     2782.54     2782.76       36.74 o
  -2   3   2      135.21      244.63        3.09 o
  -1   3   2     2703.17     2787.99       36.98 o
   0   3   2      473.52      454.64        7.65 o
   1   3   2     2982.18     2788.00       40.86 o
   2   3   2      131.72      244.63        3.75 o
   3   3   2     2750.52     2782.76       40.50 o
   4   3   2      312.08      316.03       10.23 o
   5   3   2      445.62      431.67        9.22 o
   6   3   2       40.44       41.35        4.86 o
  -6   4   2        5.37        3.05        3.94 <
  -5   4   2       66.76       80.92        4.12 o
  -4   4   2      237.01      256.55        5.92 o
  -3   4   2      690.40      673.34       10.05 o
  -2   4   2      281.13      258.83        4.96 o
  -1   4   2     6843.54     7150.11       95.46 o
   0   4   2     1376.87     1640.97       21.53 o
   1   4   2     6807.66     7150.10      108.84 o
   2   4   2      249.66      258.82        7.49 o
   3   4   2      693.50      673.34       11.99 o
   4   4   2      251.68      256.55        6.57 o
   5   4   2       62.73       80.92        4.59 o
   6   4   2        4.97        3.05        4.74 <
  -6   5   2       10.82        6.18        4.75 <
  -5   5   2      412.53      388.69        8.22 o
  -4   5   2       56.68       43.79        4.40 o
  -3   5   2     2285.61     2307.69       28.99 o
  -2   5   2     1092.47     1133.83       15.68 o
  -1   5   2     1667.98     1818.76       24.86 o
   0   5   2      551.90      580.61        9.95 o
   1   5   2     1711.35     1818.76       24.84 o
   2   5   2     1217.65     1133.83       17.11 o
   3   5   2     2270.14     2307.69       34.31 o
   4   5   2       37.47       43.79        4.98 o
   5   5   2      414.42      388.69        8.68 o
   6   5   2       10.61        6.18        4.57 <
  -6   6   2       28.71       33.42        7.00 o
  -5   6   2       30.01       35.44        4.01 o
  -4   6   2       66.29       78.15        3.77 o
  -3   6   2      389.64      390.23        6.70 o
  -2   6   2      124.53      141.84        3.75 o
  -1   6   2     5833.10     6158.64       85.59 o
   0   6   2     3137.02     2944.66       49.47 o
   1   6   2     5925.32     6158.65       87.99 o
   2   6   2      125.47      141.84        3.70 o
   3   6   2      394.39      390.23        7.52 o
   4   6   2       71.55       78.15        4.81 o
   5   6   2       29.65       35.44        4.12 o
   6   6   2       41.36       33.42        5.28 o
  -6   7   2       12.08       15.92        6.48 <
  -5   7   2      138.74      127.93        5.52 o
  -4   7   2      532.01      537.90        9.24 o
  -3   7   2      896.46      872.06       12.72 o
  -2   7   2     1669.64     1623.23       24.04 o
  -1   7   2      770.53      827.69       12.90 o
   0   7   2      149.67      144.93        4.92 o
   1   7   2      764.17      827.69       12.76 o
   2   7   2     1654.98     1623.23       23.95 o
   3   7   2      908.57      872.06       13.91 o
   4   7   2      542.88      537.90       10.86 o
   5   7   2      138.31      127.93        5.45 o
   6   7   2       14.73       15.92        5.20 <
  -6   8   2        7.02        7.28        5.96 <
  -5   8   2       11.86        6.41        4.06 <
  -4   8   2        7.94        8.22        3.35 <
  -3   8   2      139.96      126.16        4.12 o
  -2   8   2     1429.66     1416.35       21.20 o
  -1   8   2      546.43      638.49       10.76 o
   0   8   2     2234.87     2052.91       34.29 o
   1   8   2      543.98      638.48       10.60 o
   2   8   2     1443.12     1416.35       22.20 o
   3   8   2      126.77      126.16        4.33 o
   4   8   2        7.12        8.22        4.49 <
   5   8   2       12.28        6.41        3.98 o
   6   8   2       -3.78        7.28        5.90 <
  -5   9   2        9.76       12.12        3.91 <
  -4   9   2      329.88      317.09        6.81 o
  -3   9   2        6.59        1.65        3.32 <
  -2   9   2      528.93      551.96        9.26 o
  -1   9   2      141.18      171.77        5.16 o
   0   9   2      108.80      101.38        4.58 o
   1   9   2      161.02      171.77        4.80 o
   2   9   2      547.38      551.96        9.99 o
   3   9   2       -0.10        1.65        3.20 <
   4   9   2      323.42      317.09        6.63 o
   5   9   2        2.89       12.12        4.33 <
  -5  10   2        6.97        5.43        4.39 <
  -4  10   2        8.83        4.07        3.32 <
  -3  10   2       17.31       25.43        3.83 o
  -2  10   2      584.02      601.52       10.65 o
  -1  10   2       88.56       81.95        5.23 o
   0  10   2     3012.53     2598.77       46.04 o
   1  10   2       89.32       81.95        5.04 o
   2  10   2      573.60      601.52       11.39 o
   3  10   2       29.23       25.43        4.33 o
   4  10   2        6.37        4.07        3.36 <
   5  10   2        1.36        5.43        4.98 <
  -4  11   2      156.11      160.14        5.18 o
  -3  11   2       97.36      109.83        4.64 o
  -2  11   2      289.12      303.79        7.91 o
  -1  11   2      110.58      104.90        4.77 o
   0  11   2       13.11       17.05        3.55 o
   1  11   2      107.19      104.90        4.99 o
   2  11   2      297.54      303.79        7.40 o
   3  11   2      103.68      109.83        5.57 o
   4  11   2      169.09      160.14        6.01 o
  -4  12   2       23.95       20.00        5.30 o
  -3  12   2       14.70       14.07        4.10 o
  -2  12   2       66.35       68.99        4.95 o
  -1  12   2      503.20      464.96       11.20 o
   0  12   2       74.58       61.41        4.94 o
   1  12   2      482.26      464.96       11.00 o
   2  12   2       69.24       68.99        4.68 o
   3  12   2       14.21       14.07        4.20 o
   4  12   2       19.89       20.00        6.84 <
  -3  13   2      105.16      108.53        5.98 o
  -2  13   2        5.75        3.66        4.59 <
  -1  13   2       51.54       51.07        5.05 o
   0  13   2       33.09       42.46        4.48 o
   1  13   2       48.20       51.07        5.36 o
   2  13   2        5.74        3.66        4.74 <
   3  13   2       95.72      108.53        6.41 o
  -2  14   2       34.40       33.69        7.57 o
  -1  14   2      114.98       98.96        6.36 o
   0  14   2        0.31        0.18        3.75 <
   1  14   2      113.63       98.96        6.12 o
   2  14   2       29.97       33.69        5.70 o
  -1  15   2       28.32       15.30        6.96 o
   0  15   2       17.10        0.44        6.78 <
   1  15   2       19.12       15.30        7.00 <
   1   0   3     7508.02     8503.83      150.88 o
   2   0   3      526.24      561.86        7.72 o
   3   0   3     1292.42     1274.28       17.09 o
   4   0   3      342.13      353.36        7.16 o
   5   0   3       12.62       33.20        5.36 <
   6   0   3       15.27        7.50        3.80 o
   7   0   3       29.24       18.98       10.13 <
  -7   1   3        1.56        0.40        7.19 <
  -6   1   3        4.38        6.25        4.14 <
  -5   1   3      712.16      676.59       12.73 o
  -4   1   3      376.29      367.33        7.11 o
  -3   1   3     4442.71     4536.82       55.79 o
  -2   1   3     1415.91     1462.31       17.63 o
  -1   1   3     5671.49     5529.62       87.43 o
   0   1   3     1669.96     1562.85       22.03 o
   1   1   3     5827.66     5529.62       76.32 o
   2   1   3     1394.80     1462.31       18.76 o
   3   1   3     4456.88     4536.82       55.89 o
   4   1   3      395.95      367.33        7.59 o
   5   1   3      751.58      676.59       11.48 o
   6   1   3       -4.13        6.25        3.97 <
   7   1   3        6.98        0.40       10.10 <
  -7   2   3       47.50       41.77        8.55 o
  -6   2   3       51.07       53.23        5.14 o
  -5   2   3       31.86       44.35        3.91 o
  -4   2   3      190.45      202.10        4.85 o
  -3   2   3      318.94      336.63        6.08 o
  -2   2   3     1642.30     1747.43       20.79 o
  -1   2   3     9170.13    10361.63      156.98 o
   0   2   3     7044.28     7214.68      110.63 o
   1   2   3     9507.24    10361.63      171.36 o
   2   2   3     1598.17     1747.43       20.30 o
   3   2   3      289.55      336.63        5.92 o
   4   2   3      217.92      202.10        5.33 o
   5   2   3       32.99       44.35        4.08 o
   6   2   3       45.49       53.23        4.30 o
   7   2   3       46.59       41.77        8.80 o
  -6   3   3       30.19       31.80        4.08 o
  -5   3   3      198.49      176.90        5.78 o
  -4   3   3     1836.69     1823.73       24.21 o
  -3   3   3      654.11      726.86        9.86 o
  -2   3   3     5381.23     5563.54       67.86 o
  -1   3   3     1219.40     1415.56       15.41 o
   0   3   3      976.98     1029.48       13.69 o
   1   3   3     1389.31     1415.56       21.13 o
   2   3   3     5405.81     5563.54       76.25 o
   3   3   3      669.98      726.86       11.43 o
   4   3   3     1784.31     1823.72       27.84 o
   5   3   3      184.64      176.90        6.04 o
   6   3   3       34.25       31.80        4.25 o
  -6   4   3       42.68       40.72        3.99 o
  -5   4   3      161.47      159.24        4.95 o
  -4   4   3      225.46      208.97        6.45 o
  -3   4   3     1094.43     1065.63       15.33 o
  -2   4   3     6589.91     6476.80       82.33 o
  -1   4   3     1608.13     1703.91       21.23 o
   0   4   3     8519.77     8491.38      126.42 o
   1   4   3     1702.37     1703.91       25.98 o
   2   4   3     6505.73     6476.80       89.34 o
   3   4   3     1119.89     1065.63       17.01 o
   4   4   3      204.18      208.97        6.31 o
   5   4   3      157.75      159.24        5.81 o
   6   4   3       50.27       40.72        5.16 o
  -6   5   3       59.84       55.35        4.98 o
  -5   5   3       31.15       32.49        3.93 o
  -4   5   3     1402.49     1303.55       19.98 o
  -3   5   3      517.23      495.89        8.41 o
  -2   5   3     1729.26     1718.31       21.90 o
  -1   5   3     2381.01     2307.37       33.84 o
   0   5   3       28.53       40.18        2.57 o
   1   5   3     2407.86     2307.37       34.67 o
   2   5   3     1735.44     1718.31       26.06 o
   3   5   3      493.87      495.89        9.07 o
   4   5   3     1375.97     1303.56       22.20 o
   5   5   3       19.31       32.49        4.14 o
   6   5   3       52.29       55.35        4.91 o
  -6   6   3       51.62       38.41        5.16 o
  -5   6   3       48.95       46.67        4.50 o
  -4   6   3      159.48      175.87        5.02 o
  -3   6   3       81.51       92.53        3.46 o
  -2   6   3     2018.20     2068.54       25.54 o
  -1   6   3     1742.87     1701.84       26.80 o
   0   6   3     6338.23     6022.12       92.93 o
   1   6   3     1818.10     1701.84       27.89 o
   2   6   3     2046.50     2068.54       32.34 o
   3   6   3       81.63       92.53        3.75 o
   4   6   3      169.08      175.87        5.59 o
   5   6   3       42.15       46.67        4.57 o
   6   6   3       38.94       38.41        5.94 o
  -6   7   3       11.27       23.33        5.81 <
  -5   7   3      107.62      113.45        5.09 o
  -4   7   3      380.40      330.81        7.26 o
  -3   7   3      686.88      664.20        9.75 o
  -2   7   3      712.06      732.18       10.86 o
  -1   7   3      669.64      706.83       11.76 o
   0   7   3      947.45      801.53       14.80 o
   1   7   3      690.43      706.83       10.58 o
   2   7   3      695.50      732.18       12.32 o
   3   7   3      650.04      664.20       11.38 o
   4   7   3      404.39      330.81        8.44 o
   5   7   3       92.20      113.45        5.64 o
   6   7   3       21.44       23.33        6.25 o
  -6   8   3       16.52       12.76        7.33 <
  -5   8   3       55.81       53.62        4.53 o
  -4   8   3       39.13       44.18        3.28 o
  -3   8   3      116.64      107.19        4.27 o
  -2   8   3      392.76      386.76        7.49 o
  -1   8   3     2624.91     2676.87       38.99 o
   0   8   3      273.35      292.05        6.05 o
   1   8   3     2634.65     2676.87       39.41 o
   2   8   3      380.15      386.76        7.75 o
   3   8   3      107.91      107.19        4.46 o
   4   8   3       45.62       44.18        4.07 o
   5   8   3       53.28       53.63        4.43 o
   6   8   3       15.87       12.76        5.93 <
  -5   9   3       73.42       87.70        4.27 o
  -4   9   3        7.30        2.91        3.44 <
  -3   9   3      561.25      499.00        9.67 o
  -2   9   3       78.54       85.92        3.93 o
  -1   9   3      456.47      452.08        8.70 o
   0   9   3      340.96      329.39        6.73 o
   1   9   3      436.30      452.08        8.78 o
   2   9   3       79.96       85.92        3.99 o
   3   9   3      560.79      499.00       10.91 o
   4   9   3        8.49        2.91        3.68 <
   5   9   3       77.20       87.70        4.66 o
  -5  10   3       16.25        0.98        5.52 <
  -4  10   3       25.69       31.90        3.82 o
  -3  10   3       58.58       82.52        3.75 o
  -2  10   3       41.16       41.50        4.05 o
  -1  10   3      962.49      890.14       15.72 o
   0  10   3      516.08      491.88        9.13 o
   1  10   3      944.97      890.14       15.87 o
   2  10   3       33.63       41.50        4.47 o
   3  10   3       63.97       82.53        4.42 o
   4  10   3       29.39       31.90        4.30 o
   5  10   3       15.35        0.98        5.84 <
  -4  11   3       18.98       24.84        4.09 o
  -3  11   3      139.56      143.12        4.56 o
  -2  11   3      115.15      119.97        5.07 o
  -1  11   3       68.70       73.77        4.39 o
   0  11   3       34.71       38.84        3.82 o
   1  11   3       76.51       73.77        4.36 o
   2  11   3      124.63      119.97        5.08 o
   3  11   3      137.94      143.13        5.83 o
   4  11   3       20.80       24.84        4.53 o
  -4  12   3       13.98        9.90        5.73 <
  -3  12   3       40.89       44.84        4.21 o
  -2  12   3      122.45      126.54        5.42 o
  -1  12   3      106.96      109.93        5.62 o
   0  12   3      115.76      101.19        4.99 o
   1  12   3      115.09      109.93        5.61 o
   2  12   3      111.29      126.54        4.95 o
   3  12   3       43.16       44.84        4.60 o
   4  12   3       11.79        9.90        6.58 <
  -3  13   3       -2.40        1.99        6.04 <
  -2  13   3       79.32       95.30        5.59 o
  -1  13   3      132.09      130.50        6.25 o
   0  13   3       11.26       10.05        3.71 o
   1  13   3      130.14      130.50        5.92 o
   2  13   3       92.87       95.30        5.00 o
   3  13   3        9.87        1.99        5.11 <
  -2  14   3       39.76       38.25        5.92 o
  -1  14   3       10.41        6.41        4.63 <
   0  14   3      131.94      124.59        5.80 o
   1  14   3        7.70        6.41        4.97 <
   2  14   3       32.97       38.25        5.41 o
  -1  15   3       26.58        9.20        6.56 o
   0  15   3       31.26       21.29        6.12 o
   1  15   3       17.75        9.20        7.95 <
   0   0   4    12025.55    10282.82      269.88 o
   1   0   4      989.34     1045.93       14.11 o
   2   0   4     7944.55     7791.38      100.50 o
   3   0   4      504.49      553.31        7.78 o
   4   0   4       82.46       98.75        3.64 o
   5   0   4      173.10      194.38        5.39 o
   6   0   4       64.08       52.89        4.84 o
   7   0   4       -7.30        0.64        7.34 <
  -6   1   4       34.36       44.60        4.32 o
  -5   1   4      115.84      109.66        5.11 o
  -4   1   4     1625.72     1625.54       23.26 o
  -3   1   4     1140.92     1087.47       15.40 o
  -2   1   4     3628.55     3704.90       43.71 o
  -1   1   4     4880.72     4649.30       69.65 o
   0   1   4      569.42      572.80        7.42 o
   1   1   4     4812.00     4649.31       59.70 o
   2   1   4     3598.56     3704.90       43.30 o
   3   1   4     1127.05     1087.47       14.92 o
   4   1   4     1692.27     1625.54       22.40 o
   5   1   4       98.18      109.66        4.13 o
   6   1   4       43.23       44.60        4.78 o
  -6   2   4       13.96       20.78        4.32 o
  -5   2   4       65.49       75.20        3.99 o
  -4   2   4      297.07      277.24        5.83 o
  -3   2   4     1832.91     1743.36       22.84 o
  -2   2   4     1790.48     2050.91       21.97 o
  -1   2   4     3286.21     3244.26       50.68 o
   0   2   4     4749.06     4359.32       74.38 o
   1   2   4     3405.01     3244.26       45.15 o
   2   2   4     1767.50     2050.91       23.70 o
   3   2   4     1759.99     1743.36       24.60 o
   4   2   4      261.88      277.24        6.29 o
   5   2   4       73.58       75.19        3.57 o
   6   2   4       18.65       20.78        4.16 o
  -6   3   4       65.90       71.06        5.01 o
  -5   3   4      336.62      317.80        7.00 o
  -4   3   4      801.45      764.20       12.10 o
  -3   3   4     1630.23     1698.22       22.87 o
  -2   3   4     2003.20     2156.62       25.29 o
  -1   3   4     2871.07     2783.53       35.88 o
   0   3   4     7139.52     6554.72      100.85 o
   1   3   4     2858.58     2783.53       45.98 o
   2   3   4     2063.71     2156.62       26.27 o
   3   3   4     1713.60     1698.23       24.14 o
   4   3   4      807.08      764.20       14.04 o
   5   3   4      324.77      317.80        8.05 o
   6   3   4       73.27       71.06        4.39 o
  -6   4   4       43.11       42.74        4.00 o
  -5   4   4       15.44       24.07        3.79 o
  -4   4   4      509.35      504.94        8.79 o
  -3   4   4      720.84      693.27       10.96 o
  -2   4   4     3810.90     3631.68       48.38 o
  -1   4   4     7483.06     7553.39       99.08 o
   0   4   4     1552.68     1569.04       21.63 o
   1   4   4     7518.38     7553.39      113.22 o
   2   4   4     3772.34     3631.68       61.47 o
   3   4   4      688.12      693.27       11.70 o
   4   4   4      559.97      504.94       10.48 o
   5   4   4        4.73       24.07        4.05 <
   6   4   4       44.72       42.74        4.57 o
  -6   5   4       10.56        6.83        3.60 <
  -5   5   4      353.66      356.43        7.49 o
  -4   5   4       75.03       79.52        4.45 o
  -3   5   4     2526.32     2452.21       33.23 o
  -2   5   4     1381.13     1345.11       17.93 o
  -1   5   4     1842.82     1887.99       24.14 o
   0   5   4     2811.12     2764.38       38.99 o
   1   5   4     1802.39     1887.99       30.92 o
   2   5   4     1342.41     1345.11       23.38 o
   3   5   4     2539.85     2452.21       36.03 o
   4   5   4       72.77       79.52        4.94 o
   5   5   4      371.83      356.43        8.66 o
   6   5   4        0.47        6.83        4.44 <
  -6   6   4        9.31       22.56        4.43 <
  -5   6   4       26.83       38.09        3.84 o
  -4   6   4      184.61      167.72        5.23 o
  -3   6   4      979.21     1005.86       13.85 o
  -2   6   4      966.42      972.55       13.14 o
  -1   6   4     4795.79     4670.24       69.87 o
   0   6   4     1738.10     1631.33       24.34 o
   1   6   4     4599.15     4670.24       77.51 o
   2   6   4      981.93      972.54       16.67 o
   3   6   4     1072.35     1005.86       16.11 o
   4   6   4      167.15      167.72        5.71 o
   5   6   4       39.70       38.09        4.70 o
   6   6   4       16.66       22.56        4.68 o
  -6   7   4        3.49       14.05        5.92 <
  -5   7   4      131.02      121.18        5.18 o
  -4   7   4      221.57      237.40        5.41 o
  -3   7   4      297.66      272.77        5.55 o
  -2   7   4      469.30      455.90        7.49 o
  -1   7   4      878.27      956.70       14.39 o
   0   7   4      536.76      529.66        9.32 o
   1   7   4      910.47      956.70       13.92 o
   2   7   4      426.48      455.90        8.63 o
   3   7   4      273.79      272.77        7.21 o
   4   7   4      239.81      237.40        6.16 o
   5   7   4      127.44      121.18        5.66 o
   6   7   4       12.89       14.05        6.19 <
  -5   8   4       79.49       80.46        4.04 o
  -4   8   4       11.87        6.87        3.48 o
  -3   8   4      194.25      196.36        4.60 o
  -2   8   4      751.21      763.29       11.62 o
  -1   8   4      788.69      874.76       14.58 o
   0   8   4     3653.87     3216.83       53.75 o
   1   8   4      861.22      874.76       13.28 o
   2   8   4      770.30      763.29       13.43 o
   3   8   4      189.41      196.36        5.66 o
   4   8   4        3.61        6.87        4.72 <
   5   8   4       75.95       80.46        5.19 o
  -5   9   4        1.23        2.90        6.43 <
  -4   9   4      297.82      290.10        6.33 o
  -3   9   4       32.94       37.41        3.39 o
  -2   9   4      500.73      506.97        8.66 o
  -1   9   4      356.12      361.37        7.91 o
   0   9   4       92.34       65.41        4.36 o
   1   9   4      366.83      361.37        7.53 o
   2   9   4      510.51      506.97        9.98 o
   3   9   4       37.39       37.41        4.18 o
   4   9   4      306.55      290.10        7.83 o
   5   9   4        3.55        2.90        5.18 <
  -5  10   4        7.71        7.62        5.86 <
  -4  10   4       26.32       30.76        3.33 o
  -3  10   4       90.74       92.98        3.91 o
  -2  10   4      387.51      431.51        9.06 o
  -1  10   4       59.58       57.61        4.61 o
   0  10   4      530.18      518.10        9.83 o
   1  10   4       74.69       57.61        4.35 o
   2  10   4      408.99      431.51        8.36 o
   3  10   4       98.73       92.98        4.86 o
   4  10   4       30.46       30.76        4.18 o
   5  10   4        9.84        7.62        5.71 <
  -4  11   4       92.11       98.92        4.52 o
  -3  11   4       72.18       95.55        4.22 o
  -2  11   4      208.50      219.94        6.25 o
  -1  11   4       60.58       67.06        4.11 o
   0  11   4       13.82       13.73        3.36 o
   1  11   4       66.03       67.06        4.51 o
   2  11   4      207.38      219.94        6.38 o
   3  11   4       80.15       95.55        4.69 o
   4  11   4      108.35       98.92        5.12 o
  -4  12   4       13.00        5.03        6.41 <
  -3  12   4       13.35        7.31        3.70 o
  -2  12   4      118.88      127.29        5.39 o
  -1  12   4      144.15      138.97        6.10 o
   0  12   4      345.75      295.05        8.09 o
   1  12   4      150.16      138.97        5.75 o
   2  12   4      119.70      127.29        5.31 o
   3  12   4        2.38        7.31        4.48 <
   4  12   4       16.17        5.03        6.24 <
  -3  13   4       75.59       77.79        5.47 o
  -2  13   4       24.37       18.33        4.51 o
  -1  13   4       84.72       74.38        5.06 o
   0  13   4      129.28      130.20        5.47 o
   1  13   4       74.65       74.38        4.98 o
   2  13   4       14.04       18.33        4.44 o
   3  13   4       73.57       77.79        6.21 o
  -2  14   4        9.51        8.76        6.65 <
  -1  14   4      119.81      112.97        6.72 o
   0  14   4       20.91       18.33        5.25 o
   1  14   4      113.17      112.97        6.46 o
   2  14   4       11.58        8.76        6.34 <
   0  15   4       15.45       14.11        6.31 <
   1   0   5     5989.09     5584.75       72.96 o
   2   0   5     1776.88     1811.39       22.07 o
   3   0   5      552.18      528.62        8.43 o
   4   0   5      443.18      438.59        7.37 o
   5   0   5       20.01       27.01        3.87 o
   6   0   5       37.55       40.86        4.48 o
  -6   1   5       27.38       34.90        4.57 o
  -5   1   5      310.43      297.88        6.85 o
  -4   1   5       43.52       56.02        3.27 o
  -3   1   5     1767.30     1798.03       24.08 o
  -2   1   5     1155.54     1224.74       15.46 o
  -1   1   5     1003.02     1171.58       13.73 o
   0   1   5     8161.23     7194.96      131.95 o
   1   1   5     1035.68     1171.58       13.60 o
   2   1   5     1330.87     1224.74       15.80 o
   3   1   5     1788.70     1798.03       23.26 o
   4   1   5       48.26       56.02        3.43 o
   5   1   5      311.07      297.88        6.25 o
   6   1   5       28.44       34.90        4.07 o
  -6   2   5       34.54       39.40        5.15 o
  -5   2   5       46.92       55.73        4.02 o
  -4   2   5      371.30      370.57        7.73 o
  -3   2   5     1497.36     1474.63       19.94 o
  -2   2   5     2340.19     2301.58       28.88 o
  -1   2   5     5739.25     5451.16       81.62 o
   0   2   5     1228.52     1297.52       16.12 o
   1   2   5     5584.64     5451.16       75.27 o
   2   2   5     2393.75     2301.58       31.02 o
   3   2   5     1518.28     1474.64       20.86 o
   4   2   5      356.68      370.57        7.14 o
   5   2   5       55.39       55.73        4.22 o
   6   2   5       42.12       39.40        4.43 o
  -6   3   5       50.03       50.34        5.27 o
  -5   3   5      254.10      250.08        6.82 o
  -4   3   5      668.75      662.16       11.46 o
  -3   3   5     1587.20     1529.58       21.54 o
  -2   3   5     2157.92     2152.87       26.61 o
  -1   3   5     4319.48     4323.01       62.21 o
   0   3   5     1488.52     1717.84       19.75 o
   1   3   5     4472.35     4323.01       59.67 o
   2   3   5     2114.03     2152.86       28.67 o
   3   3   5     1600.96     1529.57       21.97 o
   4   3   5      726.24      662.16       12.05 o
   5   3   5      260.85      250.08        7.02 o
   6   3   5       50.23       50.34        4.16 o
  -6   4   5       57.06       57.62        5.47 o
  -5   4   5      144.69      144.66        4.67 o
  -4   4   5       79.36       82.90        3.99 o
  -3   4   5      693.39      686.66        9.69 o
  -2   4   5     1832.16     1777.96       21.60 o
  -1   4   5     1029.72      991.27       13.42 o
   0   4   5     9449.36     8996.66      126.14 o
   1   4   5      985.84      991.26       17.63 o
   2   4   5     1715.64     1777.96       26.66 o
   3   4   5      625.73      686.66       11.00 o
   4   4   5       85.89       82.90        4.72 o
   5   4   5      146.87      144.66        6.17 o
   6   4   5       51.08       57.62        4.80 o
  -6   5   5       44.40       43.78        5.04 o
  -5   5   5       14.75       19.56        3.20 o
  -4   5   5     1034.10     1014.70       14.62 o
  -3   5   5      275.93      283.10        5.50 o
  -2   5   5     1947.82     1934.50       25.63 o
  -1   5   5     1955.06     1991.33       27.67 o
   0   5   5      271.00      213.72        5.79 o
   1   5   5     1952.68     1991.33       33.02 o
   2   5   5     1999.76     1934.50       32.88 o
   3   5   5      274.06      283.10        6.82 o
   4   5   5     1083.68     1014.70       18.60 o
   5   5   5       25.76       19.56        4.69 o
   6   5   5       47.96       43.78        5.08 o
  -6   6   5       14.99        8.64        4.72 o
  -5   6   5       84.72       76.89        4.47 o
  -4   6   5      120.26      122.31        4.35 o
  -3   6   5     1843.80     1749.85       22.25 o
  -2   6   5     2160.69     2045.99       28.20 o
  -1   6   5      725.03      727.81       11.13 o
   0   6   5     3374.84     3248.88       49.15 o
   1   6   5      709.56      727.81       12.89 o
   2   6   5     2159.43     2045.99       34.46 o
   3   6   5     1830.87     1749.85       29.85 o
   4   6   5      121.28      122.31        5.38 o
   5   6   5       87.11       76.89        5.44 o
   6   6   5        5.12        8.64        5.43 <
  -6   7   5       29.67       19.35        7.10 o
  -5   7   5       63.07       63.36        4.05 o
  -4   7   5      185.09      168.68        4.80 o
  -3   7   5      526.63      547.15        8.01 o
  -2   7   5      949.97      957.96       13.50 o
  -1   7   5      418.31      470.77        7.61 o
   0   7   5     1289.52     1114.18       19.19 o
   1   7   5      434.81      470.77        8.35 o
   2   7   5      932.71      957.96       15.87 o
   3   7   5      570.65      547.15       11.18 o
   4   7   5      169.58      168.68        6.36 o
   5   7   5       60.77       63.36        5.20 o
   6   7   5       42.60       19.35        7.75 o
  -5   8   5        9.91        2.95        3.28 o
  -4   8   5      137.49      146.14        4.20 o
  -3   8   5       40.72       40.97        3.07 o
  -2   8   5      858.60      862.23       13.64 o
  -1   8   5     1567.24     1586.53       24.37 o
   0   8   5      665.87      601.97       11.77 o
   1   8   5     1622.37     1586.54       25.39 o
   2   8   5      884.90      862.23       15.10 o
   3   8   5       47.68       40.97        4.06 o
   4   8   5      155.79      146.14        6.44 o
   5   8   5       10.14        2.95        6.05 <
  -5   9   5       67.41       55.58        4.70 o
  -4   9   5       12.11       11.38        3.56 o
  -3   9   5      438.44      434.43        7.88 o
  -2   9   5      151.91      178.44        4.81 o
  -1   9   5      250.54      273.97        6.37 o
   0   9   5      790.06      719.60       13.64 o
   1   9   5      261.76      273.97        6.99 o
   2   9   5      154.53      178.44        5.01 o
   3   9   5      438.36      434.43        9.27 o
   4   9   5       11.19       11.38        4.21 <
   5   9   5       53.83       55.58        7.49 o
  -5  10   5       15.62        8.37        5.14 o
  -4  10   5       51.98       57.42        3.82 o
  -3  10   5       90.13       93.27        4.21 o
  -2  10   5       95.92      107.67        4.58 o
  -1  10   5      618.16      575.55       11.71 o
   0  10   5       -2.17        0.12        3.34 <
   1  10   5      618.75      575.55       12.39 o
   2  10   5      106.45      107.67        4.46 o
   3  10   5       77.15       93.27        4.36 o
   4  10   5       56.06       57.42        4.57 o
   5  10   5       18.58        8.37        6.11 o
  -4  11   5       21.00       16.56        4.86 o
  -3  11   5      106.36      105.94        4.53 o
  -2  11   5       61.83       73.44        4.33 o
  -1  11   5      267.86      246.53        7.01 o
   0  11   5      519.71      506.85        9.31 o
   1  11   5      256.74      246.53        6.89 o
   2  11   5       69.87       73.44        4.43 o
   3  11   5      106.29      105.94        5.06 o
   4  11   5       12.33       16.56        4.09 o
  -4  12   5       -3.10        1.09        5.86 <
  -3  12   5       28.96       34.33        4.30 o
  -2  12   5       21.02       21.72        3.75 o
  -1  12   5      287.45      281.79        7.45 o
   0  12   5      247.56      222.70        6.36 o
   1  12   5      282.26      281.79        7.51 o
   2  12   5       22.31       21.72        4.62 o
   3  12   5       30.10       34.33        4.31 o
   4  12   5       10.35        1.09        5.90 <
  -3  13   5       16.95       19.61        6.31 <
  -2  13   5       69.17       78.13        4.89 o
  -1  13   5       71.65       77.08        4.50 o
   0  13   5        2.51        0.10        4.63 <
   1  13   5       73.39       77.08        4.71 o
   2  13   5       74.92       78.13        5.04 o
   3  13   5       14.94       19.61        5.79 <
  -2  14   5       64.76       56.38        6.45 o
  -1  14   5       10.69        2.72        7.31 <
   0  14   5      194.83      180.50        7.29 o
   1  14   5        8.08        2.72        5.59 <
   2  14   5       57.30       56.38        8.21 o
   0   0   6    11447.54     9710.83      210.40 o
   1   0   6      486.71      442.52       15.72 o
   2   0   6     1121.34     1192.24       13.86 o
   3   0   6     2007.10     2069.85       26.07 o
   4   0   6       12.03       19.63        3.19 o
   5   0   6      232.27      208.53        6.03 o
   6   0   6       39.86       38.59        5.10 o
  -6   1   6       46.71       59.94        4.64 o
  -5   1   6       38.38       41.31        4.04 o
  -4   1   6      847.04      802.76       12.62 o
  -3   1   6      624.33      625.06        9.41 o
  -2   1   6     2143.41     2225.53       27.06 o
  -1   1   6     4563.92     4505.42       62.73 o
   0   1   6      957.90      982.57       24.77 o
   1   1   6     4708.59     4505.42       59.37 o
   2   1   6     2267.50     2225.52       27.08 o
   3   1   6      628.84      625.05        9.45 o
   4   1   6      787.76      802.76       12.03 o
   5   1   6       30.24       41.31        4.09 o
   6   1   6       61.98       59.94        4.67 o
  -6   2   6       65.57       68.99        5.31 o
  -5   2   6      217.03      189.48        6.48 o
  -4   2   6      296.48      303.38        6.83 o
  -3   2   6     1328.93     1385.21       17.86 o
  -2   2   6     3010.57     2928.15       38.03 o
  -1   2   6     2972.92     3088.68       42.12 o
   0   2   6     7663.23     6937.94       99.33 o
   1   2   6     3066.01     3088.68       38.11 o
   2   2   6     3046.99     2928.15       39.43 o
   3   2   6     1332.91     1385.21       18.70 o
   4   2   6      308.86      303.38        6.37 o
   5   2   6      198.78      189.48        5.80 o
   6   2   6       72.66       68.99        4.60 o
  -6   3   6       51.79       60.08        4.98 o
  -5   3   6      252.09      242.12        6.90 o
  -4   3   6      219.22      245.44        5.50 o
  -3   3   6     1018.81     1041.43       14.25 o
  -2   3   6     2396.97     2352.89       30.18 o
  -1   3   6     1763.20     1827.60       26.37 o
   0   3   6     5488.35     5141.45       73.32 o
   1   3   6     1819.33     1827.60       24.08 o
   2   3   6     2441.70     2352.89       32.26 o
   3   3   6     1039.46     1041.43       14.41 o
   4   3   6      230.43      245.44        5.91 o
   5   3   6      250.70      242.12        7.23 o
   6   3   6       69.45       60.08        4.93 o
  -6   4   6       33.01       24.02        5.03 o
  -5   4   6       39.17       40.90        3.47 o
  -4   4   6      588.99      550.68        9.59 o
  -3   4   6      284.40      294.91        5.48 o
  -2   4   6     1326.36     1317.24       17.00 o
  -1   4   6     4607.57     4625.65       64.59 o
   0   4   6       -5.06       39.85       17.02 <
   1   4   6     4687.20     4625.65       66.23 o
   2   4   6     1313.47     1317.24       19.48 o
   3   4   6      300.90      294.91        6.71 o
   4   4   6      580.29      550.68       12.34 o
   5   4   6       42.67       40.90        4.44 o
   6   4   6       28.12       24.02        5.04 o
  -6   5   6        4.25       15.91        5.19 <
  -5   5   6      148.83      134.32        5.13 o
  -4   5   6        8.16       13.19        3.61 <
  -3   5   6     2329.25     2319.23       29.26 o
  -2   5   6      734.78      789.56       12.21 o
  -1   5   6      543.95      588.51        8.16 o
   0   5   6     3440.74     3365.00       44.64 o
   1   5   6      542.92      588.51       10.10 o
   2   5   6      796.97      789.56       14.20 o
   3   5   6     2399.39     2319.23       37.34 o
   4   5   6        0.56       13.19        3.98 <
   5   5   6      146.23      134.32        6.43 o
   6   5   6       10.46       15.91        5.78 <
  -6   6   6       14.52       18.53        5.63 <
  -5   6   6       47.09       46.76        3.96 o
  -4   6   6      388.57      350.56        6.98 o
  -3   6   6      471.85      425.74        6.86 o
  -2   6   6     1484.11     1484.40       21.09 o
  -1   6   6     2036.83     2128.71       31.54 o
   0   6   6      454.34      438.55        9.00 o
   1   6   6     2091.55     2128.71       34.75 o
   2   6   6     1541.06     1484.40       24.85 o
   3   6   6      420.74      425.74        9.89 o
   4   6   6      358.15      350.56        9.51 o
   5   6   6       46.10       46.76        5.14 o
   6   6   6       16.11       18.53        5.87 <
  -5   7   6       59.05       54.20        3.70 o
  -4   7   6      424.05      399.95        6.97 o
  -3   7   6      229.31      222.01        4.70 o
  -2   7   6     1498.47     1410.67       20.53 o
  -1   7   6      933.86      987.08       14.96 o
   0   7   6     1110.42     1102.59       17.61 o
   1   7   6      966.99      987.08       16.72 o
   2   7   6     1435.49     1410.67       23.56 o
   3   7   6      215.70      222.01        6.19 o
   4   7   6      418.83      399.95        9.99 o
   5   7   6       55.98       54.20        5.79 o
  -5   8   6       32.74       32.81        3.37 o
  -4   8   6       93.22      102.51        3.65 o
  -3   8   6      728.04      686.80       11.13 o
  -2   8   6      115.24      107.83        4.93 o
  -1   8   6      207.10      214.84        6.31 o
   0   8   6     1524.70     1315.50       23.60 o
   1   8   6      216.00      214.84        6.10 o
   2   8   6       87.36      107.83        4.36 o
   3   8   6      745.78      686.80       13.44 o
   4   8   6       98.74      102.51        5.24 o
   5   8   6       22.15       32.81        5.83 o
  -5   9   6       11.34       14.34        4.06 <
  -4   9   6       35.28       34.63        3.14 o
  -3   9   6       63.76       67.38        3.68 o
  -2   9   6      176.15      163.92        5.85 o
  -1   9   6     1050.01      969.64       16.38 o
   0   9   6       13.29       27.41        4.26 o
   1   9   6      963.62      969.64       16.95 o
   2   9   6      164.07      163.92        5.87 o
   3   9   6       59.23       67.38        3.96 o
   4   9   6       39.49       34.63        4.39 o
   5   9   6        1.33       14.34       11.24 <
  -5  10   6       27.04       33.35        8.21 o
  -4  10   6       22.77       33.55        4.09 o
  -3  10   6      133.79      139.30        5.21 o
  -2  10   6      395.36      404.27        8.28 o
  -1  10   6      122.66      109.58        5.01 o
   0  10   6      712.03      646.51       13.37 o
   1  10   6      108.07      109.58        5.24 o
   2  10   6      405.69      404.27        8.45 o
   3  10   6      137.73      139.30        5.40 o
   4  10   6       32.28       33.55        4.44 o
   5  10   6       28.64       33.35        8.23 o
  -4  11   6       17.68       34.17        4.98 o
  -3  11   6       31.68       47.65        4.17 o
  -2  11   6      121.11      119.90        5.09 o
  -1  11   6      169.11      174.16        5.36 o
   0  11   6      364.21      328.33        7.98 o
   1  11   6      169.86      174.16        6.05 o
   2  11   6      108.07      119.90        5.42 o
   3  11   6       38.83       47.65        4.61 o
   4  11   6       38.04       34.17        5.99 o
  -3  12   6        8.67        9.02        4.58 <
  -2  12   6       52.47       65.08        4.21 o
  -1  12   6      117.15      117.12        4.76 o
   0  12   6      182.44      166.91        5.62 o
   1  12   6      112.67      117.12        5.44 o
   2  12   6       66.52       65.08        5.11 o
   3  12   6       14.99        9.02        4.37 o
  -3  13   6       12.02        9.91        6.16 <
  -2  13   6       51.11       55.43        4.75 o
  -1  13   6       16.59       10.87        3.77 o
   0  13   6       88.22       87.72        4.72 o
   1  13   6        9.55       10.87        4.90 <
   2  13   6       61.27       55.43        5.34 o
   3  13   6        7.82        9.91        5.73 <
  -2  14   6       19.68       28.92        8.87 <
  -1  14   6       49.43       58.82        6.05 o
   0  14   6        5.51       12.59        5.39 <
   1  14   6       55.71       58.82        5.98 o
   2  14   6       22.16       28.92        8.26 <
   1   0   7     2855.94     2966.75       36.26 o
   2   0   7     4071.32     4052.16       47.18 o
   3   0   7      435.78      443.51        8.29 o
   4   0   7     1931.14     1801.59       24.99 o
   5   0   7       19.54       35.51        3.52 o
   6   0   7       46.87       39.61        5.88 o
  -6   1   7       29.97       51.03        4.87 o
  -5   1   7      147.02      149.17        5.42 o
  -4   1   7       15.34       24.73        3.22 o
  -3   1   7     1343.94     1423.73       17.53 o
  -2   1   7     2777.11     2819.02       34.51 o
  -1   1   7     3349.04     3023.27       43.21 o
   0   1   7     7737.76     7165.47       95.49 o
   1   1   7     3171.93     3023.27       44.91 o
   2   1   7     2897.17     2819.02       34.55 o
   3   1   7     1342.02     1423.74       18.79 o
   4   1   7       11.58       24.73        3.16 o
   5   1   7      168.73      149.17        4.87 o
   6   1   7       49.56       51.03        4.57 o
  -6   2   7       14.92       19.49        4.63 o
  -5   2   7      243.76      244.55        6.92 o
  -4   2   7      459.18      436.14        8.50 o
  -3   2   7     1058.30     1058.90       14.78 o
  -2   2   7     1376.81     1421.60       18.53 o
  -1   2   7     5409.22     5065.41       82.89 o
   0   2   7     2315.15     2294.94       40.75 o
   1   2   7     5564.56     5065.41       66.37 o
   2   2   7     1417.32     1421.60       19.99 o
   3   2   7     1093.18     1058.90       16.25 o
   4   2   7      458.68      436.14        8.42 o
   5   2   7      253.80      244.55        7.08 o
   6   2   7       10.57       19.49        4.23 <
  -6   3   7       25.00       26.06        4.42 o
  -5   3   7       90.50       88.11        4.55 o
  -4   3   7      276.30      278.89        6.51 o
  -3   3   7      683.10      736.23       10.19 o
  -2   3   7     1438.34     1480.40       19.18 o
  -1   3   7     3090.65     3043.87       42.03 o
   0   3   7      848.05      967.01       12.50 o
   1   3   7     3219.83     3043.86       42.83 o
   2   3   7     1402.73     1480.40       19.73 o
   3   3   7      692.23      736.23       10.77 o
   4   3   7      275.38      278.89        6.25 o
   5   3   7       66.52       88.11        4.91 o
   6   3   7       22.97       26.06        5.36 o
  -6   4   7       24.83       31.01        4.95 o
  -5   4   7      118.45      112.82        4.99 o
  -4   4   7       -2.80        1.29        3.20 <
  -3   4   7     2384.72     2320.27       28.91 o
  -2   4   7      989.08     1017.41       14.12 o
  -1   4   7      460.85      504.82        9.70 o
   0   4   7     4831.12     4334.76       63.90 o
   1   4   7      481.81      504.82        7.80 o
   2   4   7     1035.82     1017.41       16.02 o
   3   4   7     2432.29     2320.27       33.79 o
   4   4   7       -9.28        1.29        4.05 <
   5   4   7      116.33      112.82        5.53 o
   6   4   7       41.79       31.01        6.58 o
  -6   5   7       14.77       25.40        5.93 <
  -5   5   7       33.36       33.36        3.95 o
  -4   5   7      457.95      414.15        8.23 o
  -3   5   7       95.21      112.94        3.91 o
  -2   5   7     1080.78     1028.99       14.43 o
  -1   5   7     3787.52     3612.29       55.67 o
   0   5   7      126.28      148.14        4.59 o
   1   5   7     3764.06     3612.29       55.05 o
   2   5   7     1090.45     1028.99       15.96 o
   3   5   7      109.10      112.95        5.01 o
   4   5   7      466.59      414.15       10.61 o
   5   5   7       28.13       33.36        4.63 o
   6   5   7       18.52       25.40        8.91 <
  -6   6   7        7.03        8.38        7.20 <
  -5   6   7      106.50       95.64        4.78 o
  -4   6   7      103.87      108.01        3.72 o
  -3   6   7      149.35      157.48        4.10 o
  -2   6   7     1075.71     1054.95       15.56 o
  -1   6   7      573.69      554.81        9.99 o
   0   6   7     1894.78     1807.72       26.88 o
   1   6   7      586.05      554.81       12.98 o
   2   6   7     1101.46     1054.95       18.58 o
   3   6   7      160.78      157.48        5.29 o
   4   6   7       85.51      108.01        5.89 o
   5   6   7      105.60       95.64        5.50 o
   6   6   7       12.78        8.38        7.62 <
  -5   7   7       46.95       39.10        3.45 o
  -4   7   7      107.23      117.68        3.63 o
  -3   7   7      500.57      450.18        8.20 o
  -2   7   7      729.80      738.71       11.50 o
  -1   7   7      855.53      925.16       13.79 o
   0   7   7     2080.10     1914.00       30.87 o
   1   7   7      842.74      925.16       15.89 o
   2   7   7      753.37      738.71       13.08 o
   3   7   7      482.59      450.18        9.43 o
   4   7   7      117.18      117.68        5.40 o
   5   7   7       34.66       39.10        5.74 o
  -5   8   7       24.62       30.10        3.81 o
  -4   8   7      275.28      269.19        6.51 o
  -3   8   7      110.07      113.61        4.16 o
  -2   8   7      323.08      320.51        7.14 o
  -1   8   7      497.66      494.64        8.52 o
   0   8   7      453.22      469.53        8.69 o
   1   8   7      486.15      494.64       10.07 o
   2   8   7      343.97      320.51        7.58 o
   3   8   7      117.96      113.61        5.25 o
   4   8   7      269.05      269.19        7.21 o
   5   8   7       32.95       30.10        5.86 o
  -5   9   7       51.48       52.73        6.54 o
  -4   9   7       -2.97        0.61        3.74 <
  -3   9   7      175.20      177.26        5.07 o
  -2   9   7      412.60      410.78        8.83 o
  -1   9   7      112.97       93.99        4.61 o
   0   9   7     1254.95     1186.51       22.20 o
   1   9   7       95.99       93.99        4.66 o
   2   9   7      397.59      410.78        8.72 o
   3   9   7      177.94      177.26        5.67 o
   4   9   7        4.07        0.61        4.19 <
   5   9   7       42.37       52.73        7.10 o
  -4  10   7       71.17       78.62        4.40 o
  -3  10   7       58.41       64.52        4.60 o
  -2  10   7      203.23      230.22        6.23 o
  -1  10   7      450.55      432.37        9.21 o
   0  10   7       -1.34        1.19        8.97 <
   1  10   7      468.39      432.38        9.97 o
   2  10   7      211.49      230.22        5.84 o
   3  10   7       49.57       64.52        4.70 o
   4  10   7       79.67       78.62        5.14 o
  -4  11   7        9.51        5.96        5.24 <
  -3  11   7       35.12       43.72        3.92 o
  -2  11   7       70.53       89.64        5.01 o
  -1  11   7      137.23      130.33        5.18 o
   0  11   7       85.10       71.49        4.65 o
   1  11   7      114.99      130.33        5.93 o
   2  11   7       83.54       89.64        4.82 o
   3  11   7       39.51       43.72        4.41 o
   4  11   7        8.48        5.96        6.11 <
  -3  12   7      130.07      141.24        7.05 o
  -2  12   7       15.33       24.75        4.19 o
  -1  12   7      102.12      100.87        5.13 o
   0  12   7       65.35       61.49        4.35 o
   1  12   7      110.74      100.87        5.83 o
   2  12   7       19.58       24.75        4.81 o
   3  12   7      126.59      141.24        5.73 o
  -2  13   7        2.94       16.01        4.67 <
  -1  13   7      105.28       94.21        5.15 o
   0  13   7        4.36        0.02        3.35 <
   1  13   7      105.12       94.21        6.00 o
   2  13   7        5.73       16.01        4.71 <
  -1  14   7       21.29        8.41        7.82 <
   0  14   7       93.13       72.30        7.15 o
   1  14   7       18.35        8.41        8.07 <
   0   0   8     3038.26     3139.75       55.17 o
   1   0   8     2094.97     2098.46       28.13 o
   2   0   8     2063.83     1945.94       24.03 o
   3   0   8     2328.74     2186.77       29.41 o
   4   0   8        1.92        8.29        3.76 <
   5   0   8      385.71      376.12        7.59 o
   6   0   8       -0.90        8.56        3.98 <
  -6   1   8       24.58       29.93        5.15 o
  -5   1   8       19.00       27.85        3.69 o
  -4   1   8      278.40      264.71        6.08 o
  -3   1   8      366.83      390.55        6.52 o
  -2   1   8      784.92      830.41       10.38 o
  -1   1   8     5697.56     5085.61       80.06 o
   0   1   8     1464.75     1374.77       26.76 o
   1   1   8     5665.24     5085.61       74.12 o
   2   1   8      768.32      830.41       11.01 o
   3   1   8      373.02      390.55        6.63 o
   4   1   8      262.42      264.71        6.03 o
   5   1   8       19.74       27.85        3.68 o
   6   1   8       33.54       29.93        5.63 o
  -6   2   8       15.92       12.84        5.52 <
  -5   2   8      132.52      125.20        5.28 o
  -4   2   8      665.96      645.87       11.09 o
  -3   2   8     1229.30     1135.66       17.52 o
  -2   2   8     1499.50     1553.39       19.94 o
  -1   2   8     1339.34     1304.84       20.69 o
   0   2   8     1427.22     1446.80       19.51 o
   1   2   8     1277.70     1304.84       17.07 o
   2   2   8     1623.71     1553.39       22.02 o
   3   2   8     1248.47     1135.66       17.67 o
   4   2   8      638.95      645.87       11.71 o
   5   2   8      142.23      125.20        5.58 o
   6   2   8        8.71       12.84        4.79 <
  -6   3   8       18.57       18.98        5.57 o
  -5   3   8       39.68       42.45        4.20 o
  -4   3   8      182.85      181.56        4.99 o
  -3   3   8      312.88      337.33        6.14 o
  -2   3   8     2364.71     2348.06       30.27 o
  -1   3   8     1155.32     1218.66       17.39 o
   0   3   8     3592.71     3465.42       47.64 o
   1   3   8     1184.61     1218.66       14.73 o
   2   3   8     2431.91     2348.06       33.45 o
   3   3   8      321.48      337.33        6.45 o
   4   3   8      198.73      181.56        5.45 o
   5   3   8       43.29       42.45        4.56 o
   6   3   8       10.37       18.98        4.93 <
  -6   4   8        7.45       15.02        6.52 <
  -5   4   8       21.44       20.83        4.68 o
  -4   4   8      825.64      747.89       12.76 o
  -3   4   8      268.40      288.35        8.14 o
  -2   4   8     1908.34     1839.68       24.88 o
  -1   4   8     1286.44     1263.70       18.17 o
   0   4   8     1075.42     1138.40       14.99 o
   1   4   8     1273.61     1263.70       17.64 o
   2   4   8     1938.96     1839.68       25.48 o
   3   4   8      304.59      288.35        6.45 o
   4   4   8      876.25      747.89       15.60 o
   5   4   8       34.32       20.83        4.81 o
   6   4   8       21.73       15.02        6.27 o
  -6   5   8       26.59       32.56        6.34 o
  -5   5   8       77.36       76.42        4.03 o
  -4   5   8       -0.32        4.13        3.01 <
  -3   5   8      485.85      485.53        7.32 o
  -2   5   8     1029.91     1003.09       13.66 o
  -1   5   8      259.61      271.89        5.29 o
   0   5   8     4601.30     4378.56       62.47 o
   1   5   8      283.35      271.89        5.94 o
   2   5   8     1019.00     1003.09       15.28 o
   3   5   8      467.78      485.53        8.64 o
   4   5   8       -6.26        4.13        4.67 <
   5   5   8       84.54       76.42        5.96 o
   6   5   8       17.67       32.56        6.64 <
  -5   6   8       22.85       30.17        3.56 o
  -4   6   8      212.41      209.22        5.67 o
  -3   6   8      116.70      111.73        3.94 o
  -2   6   8      232.66      243.24        5.21 o
  -1   6   8     1375.77     1358.40       20.79 o
   0   6   8      262.73      279.33        6.74 o
   1   6   8     1415.40     1358.40       21.83 o
   2   6   8      207.31      243.24        5.34 o
   3   6   8      104.61      111.73        4.34 o
   4   6   8      224.29      209.22        6.41 o
   5   6   8       30.53       30.17        5.38 o
  -5   7   8       43.37       46.92        3.64 o
  -4   7   8       30.22       29.44        3.99 o
  -3   7   8      190.15      196.41        4.84 o
  -2   7   8      838.64      876.64       13.16 o
  -1   7   8     1205.48     1115.65       17.72 o
   0   7   8      807.98      808.23       13.57 o
   1   7   8     1183.36     1115.65       20.24 o
   2   7   8      921.69      876.64       14.51 o
   3   7   8      194.07      196.41        5.53 o
   4   7   8       21.07       29.44        4.14 o
   5   7   8       47.99       46.92        5.81 o
  -5   8   8       29.16       33.83        5.80 o
  -4   8   8      156.06      136.57        4.94 o
  -3   8   8      561.41      536.61        9.14 o
  -2   8   8      414.22      427.32        8.18 o
  -1   8   8      402.79      368.89        7.29 o
   0   8   8      321.88      300.14        7.03 o
   1   8   8      356.28      368.89        8.47 o
   2   8   8      429.06      427.32        8.93 o
   3   8   8      563.37      536.61       10.75 o
   4   8   8      148.84      136.57        6.00 o
   5   8   8       21.09       33.83        8.47 <
  -5   9   8       17.65       18.49        6.60 <
  -4   9   8      132.40      143.93        4.78 o
  -3   9   8       64.67       84.65        3.84 o
  -2   9   8      179.57      180.05        5.67 o
  -1   9   8     1365.13     1253.63       20.20 o
   0   9   8       11.80       12.58        4.50 <
   1   9   8     1351.35     1253.63       24.45 o
   2   9   8      176.75      180.05        6.04 o
   3   9   8       66.77       84.65        4.29 o
   4   9   8      142.71      143.93        5.69 o
   5   9   8       14.63       18.49        6.89 <
  -4  10   8       14.92       33.91        4.83 o
  -3  10   8      146.65      145.07        4.98 o
  -2  10   8      108.97      113.34        4.85 o
  -1  10   8      281.57      261.71        6.96 o
   0  10   8      360.33      323.75        8.44 o
   1  10   8      264.73      261.70        7.21 o
   2  10   8      112.35      113.34        4.95 o
   3  10   8      146.37      145.07        5.43 o
   4  10   8       23.23       33.91        5.34 o
  -4  11   8       16.68       27.71        5.91 <
  -3  11   8       23.58       28.41        3.99 o
  -2  11   8       95.43       99.63        5.41 o
  -1  11   8      117.43      117.21        5.18 o
   0  11   8      403.18      350.77        9.32 o
   1  11   8      107.12      117.21        5.65 o
   2  11   8       96.23       99.63        4.50 o
   3  11   8       26.60       28.41        4.29 o
   4  11   8       28.61       27.71        7.90 o
  -3  12   8        3.09       15.94        5.21 <
  -2  12   8      136.99      134.59        5.85 o
  -1  12   8       27.38       20.74        4.31 o
   0  12   8      189.01      162.91        6.10 o
   1  12   8       20.79       20.74        4.46 o
   2  12   8      125.52      134.59        5.78 o
   3  12   8       18.00       15.94        6.57 <
  -2  13   8       56.35       55.49        5.42 o
  -1  13   8       14.06       11.59        4.32 o
   0  13   8       82.77       81.13        4.45 o
   1  13   8       11.01       11.59        4.91 <
   2  13   8       38.77       55.49        7.79 o
   0  14   8       17.32        0.17        8.30 <
   1   0   9     1831.92     1770.72       24.93 o
   2   0   9     3395.45     3281.04       40.85 o
   3   0   9      163.67      166.79        4.18 o
   4   0   9     1135.30     1024.52       16.32 o
   5   0   9        5.75        0.43        3.79 <
   6   0   9       41.89       49.09        6.66 o
  -6   1   9       34.42       29.19        5.31 o
  -5   1   9       88.78       87.43        4.35 o
  -4   1   9       21.79       46.43        4.29 o
  -3   1   9      396.22      420.87        7.20 o
  -2   1   9     2347.79     2381.01       30.56 o
  -1   1   9      936.63      997.35       14.64 o
   0   1   9     6409.20     5801.40       86.26 o
   1   1   9      993.59      997.35       13.48 o
   2   1   9     2339.65     2381.01       30.22 o
   3   1   9      390.66      420.88        7.37 o
   4   1   9       21.00       46.44        4.64 o
   5   1   9       74.48       87.43        4.40 o
   6   1   9       18.60       29.19        6.63 <
  -6   2   9       15.24       18.55        5.24 <
  -5   2   9      118.30      116.68        5.48 o
  -4   2   9      608.64      586.99       11.22 o
  -3   2   9     1461.97     1400.79       20.85 o
  -2   2   9      811.72      845.88       11.41 o
  -1   2   9     1039.36     1089.09       15.75 o
   0   2   9      686.50      784.57       10.89 o
   1   2   9     1086.78     1089.10       14.65 o
   2   2   9      824.70      845.88       12.04 o
   3   2   9     1531.21     1400.79       21.01 o
   4   2   9      636.05      586.99       10.75 o
   5   2   9      119.47      116.68        4.80 o
   6   2   9        5.68       18.55        5.83 <
  -6   3   9        5.08        2.11        6.47 <
  -5   3   9       36.40       36.77        4.51 o
  -4   3   9      193.85      192.19        5.33 o
  -3   3   9      351.52      338.59        6.49 o
  -2   3   9      844.00      907.34       12.25 o
  -1   3   9     3496.42     3406.43       50.03 o
   0   3   9      856.12      907.70       12.78 o
   1   3   9     3647.37     3406.44       43.33 o
   2   3   9      823.84      907.34       13.02 o
   3   3   9      349.08      338.59        7.32 o
   4   3   9      185.36      192.19        5.79 o
   5   3   9       40.16       36.77        4.18 o
   6   3   9        8.15        2.11        6.28 <
  -6   4   9       -4.31        0.22        6.34 <
  -5   4   9      151.47      167.05        5.72 o
  -4   4   9       10.35       13.70        3.06 o
  -3   4   9      530.01      500.63        8.47 o
  -2   4   9      605.65      630.01        9.05 o
  -1   4   9      932.14      923.77       13.19 o
   0   4   9      394.21      473.57        7.23 o
   1   4   9      943.16      923.78       13.43 o
   2   4   9      618.27      630.01        9.98 o
   3   4   9      545.55      500.63        9.64 o
   4   4   9        7.18       13.70        4.30 <
   5   4   9      177.44      167.05        6.54 o
   6   4   9       13.63        0.22        6.52 <
  -5   5   9        4.74       11.64        5.17 <
  -4   5   9       74.47       72.49        4.20 o
  -3   5   9      140.95      138.41        3.83 o
  -2   5   9       91.96      104.87        3.17 o
  -1   5   9     2802.96     2782.85       35.80 o
   0   5   9       -3.32       19.20        3.48 <
   1   5   9     2930.35     2782.85       38.80 o
   2   5   9      100.69      104.87        3.98 o
   3   5   9      117.44      138.41        4.41 o
   4   5   9       77.53       72.49        4.90 o
   5   5   9        7.35       11.64        4.63 <
  -5   6   9       98.40      103.70        4.80 o
  -4   6   9       54.98       65.41        3.98 o
  -3   6   9      929.56      856.53       13.59 o
  -2   6   9      416.68      381.61        7.06 o
  -1   6   9      429.45      463.95        7.94 o
   0   6   9      998.56      958.52       15.22 o
   1   6   9      447.90      463.95        8.43 o
   2   6   9      404.85      381.61        7.56 o
   3   6   9      927.58      856.53       15.30 o
   4   6   9       68.59       65.41        4.49 o
   5   6   9      107.59      103.70        6.32 o
  -5   7   9       14.91        4.61        4.08 o
  -4   7   9       85.51       80.06        4.05 o
  -3   7   9       75.09       86.51        3.99 o
  -2   7   9      426.06      438.41        7.80 o
  -1   7   9      801.85      820.45       12.84 o
   0   7   9     1682.51     1451.31       24.44 o
   1   7   9      829.58      820.45       13.93 o
   2   7   9      419.20      438.41        8.51 o
   3   7   9       80.82       86.51        4.54 o
   4   7   9       77.31       80.06        4.85 o
   5   7   9       13.91        4.61        6.67 <
  -5   8   9       23.88       30.51        7.51 o
  -4   8   9      196.15      188.39        5.49 o
  -3   8   9       35.84       27.30        3.88 o
  -2   8   9      524.62      554.93        9.74 o
  -1   8   9      280.50      289.51        6.06 o
   0   8   9      157.56      160.52        5.01 o
   1   8   9      291.32      289.51        7.66 o
   2   8   9      545.48      554.93       10.18 o
   3   8   9       28.88       27.30        3.83 o
   4   8   9      193.43      188.39        6.07 o
   5   8   9       35.17       30.51        8.01 o
  -4   9   9        7.80        9.39        4.13 <
  -3   9   9       61.98       60.86        3.87 o
  -2   9   9      396.04      412.20        8.64 o
  -1   9   9       80.18       82.65        4.10 o
   0   9   9     1178.59     1069.95       18.97 o
   1   9   9       78.45       82.65        4.65 o
   2   9   9      424.70      412.20        8.67 o
   3   9   9       59.40       60.86        4.10 o
   4   9   9       14.01        9.39        4.27 o
  -4  10   9      114.67      125.88        6.00 o
  -3  10   9       28.68       46.20        3.81 o
  -2  10   9      212.49      218.54        6.59 o
  -1  10   9       97.95       75.77        4.10 o
   0  10   9       17.04       22.81        3.29 o
   1  10   9       77.42       75.77        5.42 o
   2  10   9      227.66      218.54        6.20 o
   3  10   9       33.37       46.20        4.11 o
   4  10   9      121.85      125.88        7.58 o
  -3  11   9       41.09       46.89        4.43 o
  -2  11   9      104.96      115.44        4.53 o
  -1  11   9      287.42      278.41        7.23 o
   0  11   9      326.76      299.33        8.22 o
   1  11   9      288.50      278.41        7.88 o
   2  11   9      111.51      115.44        5.10 o
   3  11   9       44.31       46.89        4.56 o
  -3  12   9       71.19       73.92        6.34 o
  -2  12   9       22.08       17.13        5.04 o
  -1  12   9      100.02       96.25        5.07 o
   0  12   9        4.55        1.72        3.77 <
   1  12   9      102.15       96.25        5.98 o
   2  12   9       15.18       17.13        4.24 o
   3  12   9       62.47       73.92        6.33 o
  -2  13   9       17.47       11.60        5.27 o
  -1  13   9       71.33       70.19        5.38 o
   0  13   9        6.53        6.72        5.57 <
   1  13   9       71.71       70.19        6.60 o
   2  13   9       25.82       11.60        7.84 o
   0   0  10      670.53      698.85       13.93 o
   1   0  10     1432.42     1453.51       20.36 o
   2   0  10      129.76      154.45        3.69 o
   3   0  10     1378.11     1266.01       18.29 o
   4   0  10       31.41       38.99        3.58 o
   5   0  10      434.29      385.98        8.64 o
   6   0  10       19.16        0.40        6.16 o
  -6   1  10        4.36        6.12        5.61 <
  -5   1  10       59.40       60.28        4.14 o
  -4   1  10      182.31      183.87        5.35 o
  -3   1  10      355.00      350.22        6.72 o
  -2   1  10      400.29      469.34        6.77 o
  -1   1  10     5088.55     4811.66       72.03 o
   0   1  10      721.07      754.74       11.62 o
   1   1  10     5055.04     4811.67       66.94 o
   2   1  10      441.64      469.34        6.90 o
   3   1  10      327.62      350.22        7.18 o
   4   1  10      167.76      183.87        5.35 o
   5   1  10       50.72       60.28        4.37 o
   6   1  10        2.10        6.12        6.71 <
  -6   2  10       15.73       15.79        6.16 <
  -5   2  10       91.09       92.77        5.36 o
  -4   2  10      456.16      454.03        9.03 o
  -3   2  10     1479.88     1427.26       20.38 o
  -2   2  10     1492.44     1424.14       20.97 o
  -1   2  10      373.11      428.22        6.62 o
   0   2  10      241.69      235.25        5.25 o
   1   2  10      400.13      428.22        6.32 o
   2   2  10     1465.85     1424.14       20.00 o
   3   2  10     1478.72     1427.26       21.16 o
   4   2  10      519.52      454.03        9.30 o
   5   2  10      102.57       92.77        5.16 o
   6   2  10       14.34       15.79        9.71 <
  -6   3  10       36.61       45.95        6.09 o
  -5   3  10       10.94       17.75        4.97 <
  -4   3  10       10.99       28.70        3.13 o
  -3   3  10      232.87      221.61        5.27 o
  -2   3  10     1708.31     1637.97       22.51 o
  -1   3  10      955.91      960.32       14.57 o
   0   3  10     5990.21     5348.76       79.32 o
   1   3  10      956.52      960.33       13.27 o
   2   3  10     1656.16     1637.97       23.21 o
   3   3  10      233.81      221.61        6.07 o
   4   3  10       21.05       28.70        4.33 o
   5   3  10       18.84       17.75        4.17 o
   6   3  10       52.27       45.95        7.78 o
  -5   4  10        0.88        2.21        3.64 <
  -4   4  10      476.62      460.17        8.53 o
  -3   4  10        6.04       10.05        2.99 <
  -2   4  10     1333.58     1323.21       18.72 o
  -1   4  10      278.83      288.02        5.74 o
   0   4  10       78.34       89.11        4.34 o
   1   4  10      291.58      288.02        5.35 o
   2   4  10     1407.46     1323.21       19.63 o
   3   4  10        3.56       10.05        3.38 <
   4   4  10      489.48      460.17       10.09 o
   5   4  10        5.58        2.21        4.70 <
  -5   5  10       22.80       31.36        4.03 o
  -4   5  10       19.59       22.46        3.80 o
  -3   5  10       -4.30        1.36        2.76 <
  -2   5  10      899.06      929.06       12.95 o
  -1   5  10      341.32      342.99        6.49 o
   0   5  10     3098.83     2815.47       42.60 o
   1   5  10      349.87      342.99        6.88 o
   2   5  10      920.85      929.07       14.61 o
   3   5  10       -4.89        1.36        3.44 <
   4   5  10       13.28       22.46        4.01 o
   5   5  10       30.64       31.36        7.38 o
  -5   6  10        7.20       10.67        4.23 <
  -4   6  10      342.07      329.26        7.36 o
  -3   6  10      286.59      292.08        6.06 o
  -2   6  10      766.75      772.41       10.70 o
  -1   6  10      386.21      361.54        6.99 o
   0   6  10       -3.12        1.54        2.88 <
   1   6  10      358.79      361.53        7.11 o
   2   6  10      750.97      772.41       12.30 o
   3   6  10      299.11      292.09        6.95 o
   4   6  10      339.50      329.26        8.44 o
   5   6  10        1.00       10.67        9.99 <
  -5   7  10        2.13       14.29        5.03 <
  -4   7  10       15.53       14.93        3.29 o
  -3   7  10      144.84      150.93        4.71 o
  -2   7  10      249.16      264.87        5.17 o
  -1   7  10      740.15      715.90       11.91 o
   0   7  10      851.80      789.11       13.73 o
   1   7  10      739.22      715.89       12.50 o
   2   7  10      264.39      264.87        6.38 o
   3   7  10      151.16      150.93        5.19 o
   4   7  10        7.62       14.93        4.28 <
   5   7  10       16.10       14.29        7.19 <
  -4   8  10       18.19       12.64        3.79 o
  -3   8  10      394.58      387.05        7.62 o
  -2   8  10       48.12       55.28        3.90 o
  -1   8  10      477.15      472.52        8.53 o
   0   8  10       34.79       26.77        4.09 o
   1   8  10      488.28      472.52        9.74 o
   2   8  10       48.59       55.28        4.12 o
   3   8  10      396.55      387.05        7.96 o
   4   8  10       12.25       12.64        4.93 <
  -4   9  10        5.01       13.42        4.22 <
  -3   9  10       49.96       53.94        3.83 o
  -2   9  10        8.17       13.04        3.19 <
  -1   9  10      870.27      808.58       13.65 o
   0   9  10       -8.19        4.80        4.68 <
   1   9  10      896.18      808.58       16.15 o
   2   9  10       10.67       13.04        3.78 <
   3   9  10       46.59       53.94        4.42 o
   4   9  10        5.65       13.42        4.62 <
  -4  10  10       12.16       20.58        5.42 <
  -3  10  10      152.34      136.97        5.32 o
  -2  10  10      101.39      101.81        4.54 o
  -1  10  10       34.36       28.12        3.52 o
   0  10  10      208.12      196.96        6.19 o
   1  10  10       22.64       28.12        4.20 o
   2  10  10      107.08      101.81        5.03 o
   3  10  10      148.10      136.97        6.07 o
   4  10  10       14.51       20.58        6.48 <
  -3  11  10       19.29       12.56        4.83 o
  -2  11  10       72.28       75.59        4.38 o
  -1  11  10      181.84      172.00        5.85 o
   0  11  10      271.86      238.30        8.02 o
   1  11  10      174.68      172.00        5.95 o
   2  11  10       69.75       75.59        4.86 o
   3  11  10       17.45       12.56        4.77 o
  -2  12  10       44.48       52.63        4.83 o
  -1  12  10       -1.19        4.31        7.31 <
   0  12  10        4.07       10.42        4.54 <
   1  12  10       12.84        4.31        5.91 <
   2  12  10       45.13       52.63        6.44 o
  -1  13  10        1.37        1.05        6.22 <
   0  13  10       83.17       82.44        6.95 o
   1  13  10       18.45        1.05        6.38 <
   1   0  11       94.12      107.06        3.45 o
   2   0  11     1650.23     1493.93       20.56 o
   3   0  11       10.91       15.48        3.63 o
   4   0  11      779.88      685.83       12.17 o
   5   0  11       26.24       29.73        4.43 o
  -5   1  11       61.34       65.21        4.26 o
  -4   1  11        7.53        5.44        3.95 <
  -3   1  11       42.18       45.36        3.35 o
  -2   1  11     1484.01     1400.76       19.92 o
  -1   1  11     1120.79     1128.89       17.35 o
   0   1  11     5870.89     5284.48       79.51 o
   1   1  11     1131.19     1128.89       16.59 o
   2   1  11     1473.88     1400.77       19.15 o
   3   1  11       47.40       45.36        3.64 o
   4   1  11        5.03        5.44        3.15 <
   5   1  11       69.36       65.21        4.44 o
  -5   2  11       43.38       56.50        4.21 o
  -4   2  11      294.57      284.16        6.56 o
  -3   2  11      511.26      437.73        8.91 o
  -2   2  11      966.95      972.31       15.15 o
  -1   2  11      281.49      290.45        5.39 o
   0   2  11       -5.86        0.43        3.16 <
   1   2  11      275.76      290.45        4.91 o
   2   2  11     1038.09      972.31       13.53 o
   3   2  11      492.95      437.73        9.09 o
   4   2  11      281.90      284.16        6.90 o
   5   2  11       59.70       56.50        4.34 o
  -5   3  11       11.96       21.98        4.50 <
  -4   3  11       44.92       58.70        3.63 o
  -3   3  11      128.87      131.71        4.58 o
  -2   3  11      225.37      241.87        5.32 o
  -1   3  11     2215.30     2103.79       31.12 o
   0   3  11     1242.88     1234.85       19.70 o
   1   3  11     2201.84     2103.79       28.57 o
   2   3  11      242.63      241.87        5.37 o
   3   3  11      114.49      131.70        4.67 o
   4   3  11       51.61       58.70        4.41 o
   5   3  11       16.74       21.98        4.27 o
  -5   4  11      154.72      159.47        5.64 o
  -4   4  11       52.84       59.16        3.69 o
  -3   4  11     1379.18     1289.74       19.72 o
  -2   4  11      108.09      120.24        3.91 o
  -1   4  11      518.31      547.95        9.19 o
   0   4  11       90.97       91.31        3.71 o
   1   4  11      525.64      547.95        8.53 o
   2   4  11       94.18      120.24        3.77 o
   3   4  11     1400.16     1289.74       20.27 o
   4   4  11       62.79       59.16        4.70 o
   5   4  11      158.07      159.47        7.95 o
  -5   5  11       19.75       28.31        4.71 o
  -4   5  11        5.76        0.89        3.20 <
  -3   5  11      319.57      312.37        6.16 o
  -2   5  11        9.72       14.59        3.29 o
  -1   5  11     2422.66     2339.40       33.75 o
   0   5  11      184.52      144.65        5.16 o
   1   5  11     2501.98     2339.40       34.98 o
   2   5  11       12.39       14.59        3.27 o
   3   5  11      346.91      312.37        7.55 o
   4   5  11        5.75        0.89        4.08 <
   5   5  11       30.23       28.31        6.36 o
  -5   6  11       33.74       48.82        5.77 o
  -4   6  11       98.30      104.97        4.70 o
  -3   6  11      610.34      557.02        9.71 o
  -2   6  11      445.80      445.78        7.38 o
  -1   6  11      232.47      232.78        5.17 o
   0   6  11       59.52       48.39        3.75 o
   1   6  11      201.76      232.77        5.57 o
   2   6  11      454.64      445.78        8.14 o
   3   6  11      586.29      557.03       10.31 o
   4   6  11       97.94      104.97        5.43 o
   5   6  11       39.66       48.82        8.73 o
  -4   7  11       44.16       51.34        4.06 o
  -3   7  11       70.13       64.95        4.14 o
  -2   7  11      305.74      318.39        5.90 o
  -1   7  11      494.20      496.69        8.53 o
   0   7  11     1078.95      946.42       17.44 o
   1   7  11      480.20      496.69        9.73 o
   2   7  11      337.94      318.39        6.48 o
   3   7  11       67.12       64.95        4.37 o
   4   7  11       50.57       51.34        4.27 o
  -4   8  11      139.07      140.93        5.20 o
  -3   8  11       36.60       40.96        3.56 o
  -2   8  11      504.51      476.70        8.42 o
  -1   8  11       -1.37        5.79        3.15 <
   0   8  11      166.90      152.81        5.23 o
   1   8  11       -0.26        5.79        3.41 <
   2   8  11      503.65      476.70        9.54 o
   3   8  11       37.25       40.96        4.74 o
   4   8  11      154.17      140.93        6.68 o
  -4   9  11        4.61       12.35        5.72 <
  -3   9  11       11.84       15.76        3.49 o
  -2   9  11      254.32      267.09        6.28 o
  -1   9  11        2.01        2.66        3.35 <
   0   9  11      783.30      696.67       15.08 o
   1   9  11       -5.72        2.66        4.53 <
   2   9  11      262.12      267.09        6.97 o
   3   9  11       10.65       15.76        4.09 <
   4   9  11        0.46       12.35        6.11 <
  -3  10  11       30.41       37.45        4.67 o
  -2  10  11      111.43      116.84        4.71 o
  -1  10  11      121.55      113.03        4.65 o
   0  10  11       58.19       55.08        5.04 o
   1  10  11      117.94      113.03        5.66 o
   2  10  11      120.52      116.84        5.29 o
   3  10  11       23.65       37.45        4.92 o
  -3  11  11       13.70        8.73        4.98 <
  -2  11  11       41.46       45.28        4.17 o
  -1  11  11       53.39       58.30        3.61 o
   0  11  11      335.32      325.08        8.11 o
   1  11  11       62.74       58.30        5.41 o
   2  11  11       48.76       45.28        5.39 o
   3  11  11       11.34        8.73        5.38 <
  -2  12  11        0.59       10.10        3.98 <
  -1  12  11       41.48       34.62        5.87 o
   0  12  11       21.38       18.39        5.59 o
   1  12  11       42.68       34.62        6.32 o
   2  12  11        7.33       10.10        6.35 <
   0   0  12      505.08      542.12       13.90 o
   1   0  12       41.12       49.84        3.21 o
   2   0  12        2.46        9.34        3.10 <
   3   0  12     1208.21     1172.75       17.50 o
   4   0  12        6.60        3.23        3.97 <
   5   0  12       71.08       65.28        5.06 o
  -5   1  12       36.93       38.17        4.72 o
  -4   1  12        5.10        5.13        3.22 <
  -3   1  12      216.69      216.06        5.46 o
  -2   1  12      160.33      159.00        4.29 o
  -1   1  12     2809.56     2614.79       38.52 o
   0   1  12      495.90      426.55        9.01 o
   1   1  12     2793.85     2614.78       40.00 o
   2   1  12      162.37      159.00        4.47 o
   3   1  12      218.42      216.06        5.86 o
   4   1  12        7.14        5.13        4.22 <
   5   1  12       35.42       38.17        4.53 o
  -5   2  12      149.79      129.53        5.43 o
  -4   2  12       76.59       73.82        4.00 o
  -3   2  12      653.25      615.15       10.47 o
  -2   2  12      273.47      274.49        5.85 o
  -1   2  12      564.83      586.11        9.90 o
   0   2  12        1.10       24.39       12.35 <
   1   2  12      601.22      586.11       10.17 o
   2   2  12      274.76      274.49        5.36 o
   3   2  12      640.30      615.15       10.56 o
   4   2  12       76.70       73.82        4.67 o
   5   2  12      140.52      129.53        6.12 o
  -5   3  12       -0.24        3.87        4.15 <
  -4   3  12        6.71        9.76        3.66 <
  -3   3  12       90.06       93.71        4.01 o
  -2   3  12      591.09      582.08       10.89 o
  -1   3  12      863.47      904.31       13.93 o
   0   3  12     3030.38     2763.88       42.73 o
   1   3  12      919.49      904.31       12.27 o
   2   3  12      627.06      582.08        9.61 o
   3   3  12       86.59       93.71        3.97 o
   4   3  12        3.32        9.76        4.57 <
   5   3  12        9.90        3.87        5.14 <
  -5   4  12        7.55        9.12        5.22 <
  -4   4  12      593.11      528.52       10.24 o
  -3   4  12       95.51       97.94        4.08 o
  -2   4  12     1198.45     1160.03       18.90 o
  -1   4  12        0.00        1.15        3.12 <
   0   4  12       42.79       52.12        3.85 o
   1   4  12       -2.31        1.15        3.31 <
   2   4  12     1261.25     1160.03       16.97 o
   3   4  12       88.33       97.94        4.31 o
   4   4  12      589.88      528.52       11.85 o
   5   4  12       14.17        9.12        6.62 <
  -5   5  12       11.55        2.15        5.67 <
  -4   5  12       -1.25        2.58        7.42 <
  -3   5  12        0.00        5.92        3.08 <
  -2   5  12      925.97      876.87       14.57 o
  -1   5  12       42.01       40.17        4.79 o
   0   5  12     2375.40     2197.71       31.97 o
   1   5  12       38.12       40.17        3.67 o
   2   5  12      934.84      876.87       14.03 o
   3   5  12       -7.41        5.92        4.54 <
   4   5  12       -5.58        2.58        4.53 <
   5   5  12        9.35        2.15        7.80 <
  -4   6  12      138.47      140.76        5.03 o
  -3   6  12      130.59      122.77        4.61 o
  -2   6  12      359.26      360.40        7.15 o
  -1   6  12       76.83       85.78        3.94 o
   0   6  12       64.98       65.25        4.07 o
   1   6  12       78.53       85.78        4.40 o
   2   6  12      365.48      360.40        7.15 o
   3   6  12      130.04      122.77        5.23 o
   4   6  12      145.43      140.76        6.08 o
  -4   7  12       26.85       18.21        4.37 o
  -3   7  12       46.98       51.87        3.74 o
  -2   7  12      134.86      137.30        4.09 o
  -1   7  12      563.96      524.60        9.63 o
   0   7  12     1023.98      983.24       16.77 o
   1   7  12      577.06      524.60       10.92 o
   2   7  12      138.33      137.30        4.99 o
   3   7  12       48.61       51.87        4.23 o
   4   7  12       17.93       18.21        4.91 o
  -4   8  12       25.63       22.66        5.30 o
  -3   8  12      263.89      274.95        6.10 o
  -2   8  12       81.02       81.31        3.57 o
  -1   8  12      215.20      185.60        5.46 o
   0   8  12       -7.43        2.62        3.56 <
   1   8  12      186.33      185.60        5.87 o
   2   8  12       75.92       81.31        4.31 o
   3   8  12      265.29      274.95        6.75 o
   4   8  12       26.33       22.66        6.60 o
  -3   9  12       37.49       41.58        4.05 o
  -2   9  12       11.40       12.70        3.09 o
  -1   9  12      517.45      484.34        8.99 o
   0   9  12        0.56        1.87        3.39 <
   1   9  12      515.90      484.34       11.11 o
   2   9  12       18.74       12.70        3.73 o
   3   9  12       46.53       41.58        5.12 o
  -3  10  12      121.67      122.27        5.53 o
  -2  10  12       28.11       33.21        3.56 o
  -1  10  12       55.92       51.37        3.80 o
   0  10  12       14.54       10.37        3.72 o
   1  10  12       53.77       51.37        4.68 o
   2  10  12       28.74       33.21        4.58 o
   3  10  12      127.16      122.27        6.44 o
  -2  11  12       13.21       21.48        4.88 <
  -1  11  12      129.73      124.11        4.91 o
   0  11  12       16.39       16.37        4.89 o
   1  11  12      114.33      124.11        6.12 o
   2  11  12       28.49       21.48        5.85 o
  -1  12  12        8.32       12.17        7.25 <
   0  12  12       30.95       28.86        5.38 o
   1  12  12       14.03       12.17        6.46 <
   1   0  13       19.48       20.26        3.05 o
   2   0  13     1025.33     1033.49       16.24 o
   3   0  13        5.22        3.16        3.51 <
   4   0  13      498.62      451.80       10.92 o
   5   0  13       31.91       20.46        6.50 o
  -5   1  13       10.24        2.78        6.77 <
  -4   1  13        0.01        7.36        3.78 <
  -3   1  13       25.64       24.31        3.28 o
  -2   1  13      894.47      814.46       15.12 o
  -1   1  13      176.26      161.76        4.94 o
   0   1  13     2883.14     2706.80       41.22 o
   1   1  13      157.18      161.76        5.24 o
   2   1  13      914.85      814.45       13.64 o
   3   1  13       18.11       24.31        3.64 o
   4   1  13       -3.43        7.36        4.53 <
   5   1  13        0.19        2.78        4.32 <
  -5   2  13       50.23       50.43        6.64 o
  -4   2  13      239.44      227.93        5.81 o
  -3   2  13      306.38      309.52        6.32 o
  -2   2  13      564.59      539.25       10.44 o
  -1   2  13      316.92      310.84        6.80 o
   0   2  13        3.97       17.24        3.78 <
   1   2  13      329.81      310.84        6.94 o
   2   2  13      556.76      539.24        8.88 o
   3   2  13      315.78      309.52        6.82 o
   4   2  13      249.08      227.93        6.81 o
   5   2  13       49.65       50.43        5.60 o
  -5   3  13       14.15        6.74        7.61 <
  -4   3  13       10.60       12.45        3.94 <
  -3   3  13       90.68      109.30        3.92 o
  -2   3  13      344.64      361.29        7.06 o
  -1   3  13     1665.69     1559.06       24.69 o
   0   3  13      895.00      935.63       14.42 o
   1   3  13     1747.25     1559.06       24.90 o
   2   3  13      352.11      361.29        6.68 o
   3   3  13       98.80      109.30        4.38 o
   4   3  13        5.70       12.45        4.77 <
   5   3  13       18.69        6.74        6.56 <
  -5   4  13       47.62       70.76       11.16 o
  -4   4  13       22.68       27.99        3.84 o
  -3   4  13      720.59      679.25       11.85 o
  -2   4  13       11.47       20.80        3.62 o
  -1   4  13      163.30      155.21        5.23 o
   0   4  13       69.20       69.76        4.56 o
   1   4  13      155.54      155.21        5.05 o
   2   4  13       11.55       20.80        3.45 o
   3   4  13      717.31      679.25       11.77 o
   4   4  13       36.19       27.99        4.64 o
   5   4  13       70.58       70.76        9.06 o
  -4   5  13        4.11        4.88        3.93 <
  -3   5  13      108.92      115.86        4.36 o
  -2   5  13        0.18       13.87        3.23 <
  -1   5  13     1826.53     1663.83       27.68 o
   0   5  13        7.70       14.34        4.91 <
   1   5  13     1771.02     1663.83       25.28 o
   2   5  13       10.29       13.87        3.93 <
   3   5  13      112.42      115.86        4.63 o
   4   5  13        5.44        4.88        4.75 <
  -4   6  13       74.77       85.31        5.24 o
  -3   6  13      344.06      332.12        7.16 o
  -2   6  13      136.51      143.68        4.62 o
  -1   6  13      280.59      269.94        6.78 o
   0   6  13       -6.71        4.50        4.76 <
   1   6  13      295.28      269.94        6.63 o
   2   6  13      146.25      143.68        5.17 o
   3   6  13      364.56      332.12        7.53 o
   4   6  13       67.32       85.31        6.13 o
  -4   7  13        0.95        2.07        5.60 <
  -3   7  13       31.42       48.58        4.26 o
  -2   7  13      225.92      231.66        5.86 o
  -1   7  13      300.36      290.83        6.76 o
   0   7  13      907.41      818.77       15.98 o
   1   7  13      314.43      290.83        7.41 o
   2   7  13      231.44      231.66        6.00 o
   3   7  13       53.60       48.58        5.64 o
   4   7  13        9.72        2.07        6.47 <
  -3   8  13        2.42        2.42        3.74 <
  -2   8  13      161.92      160.26        4.75 o
  -1   8  13       11.16       16.13        3.23 o
   0   8  13       46.81       54.63        3.92 o
   1   8  13       15.05       16.13        4.47 o
   2   8  13      167.86      160.26        5.47 o
   3   8  13        4.79        2.42        4.06 <
  -3   9  13        2.12        4.39        4.68 <
  -2   9  13       92.21       95.91        4.08 o
  -1   9  13        3.22        4.97        3.22 <
   0   9  13      393.11      367.79        9.51 o
   1   9  13        3.06        4.97        4.05 <
   2   9  13       91.05       95.91        4.54 o
   3   9  13       -1.43        4.39        5.71 <
  -2  10  13       87.05       86.44        4.82 o
  -1  10  13        3.11        8.26        4.62 <
   0  10  13       43.50       39.30        4.60 o
   1  10  13       11.74        8.26        5.13 <
   2  10  13       89.20       86.44        5.59 o
  -1  11  13       42.58       43.14        4.38 o
   0  11  13      104.25      117.10        6.09 o
   1  11  13       49.39       43.14        7.27 o
   0   0  14      519.91      491.24       14.62 o
   1   0  14      327.25      316.10        6.99 o
   2   0  14       11.22       18.59        4.58 <
   3   0  14      689.05      629.24       10.63 o
   4   0  14       -3.21        0.04        4.87 <
   5   0  14       80.00       53.00       12.45 o
  -5   1  14       14.20       15.07        9.26 <
  -4   1  14       18.75       23.91        4.59 o
  -3   1  14      101.48      108.78        4.36 o
  -2   1  14      112.74      112.76        4.58 o
  -1   1  14     1493.16     1361.67       22.12 o
   0   1  14       -3.61        1.91        4.49 <
   1   1  14     1552.65     1361.67       23.12 o
   2   1  14      119.23      112.76        4.18 o
   3   1  14      113.60      108.78        5.02 o
   4   1  14       13.80       23.91        5.35 <
   5   1  14        4.43       15.07        5.91 <
  -4   2  14      149.21      153.00        5.09 o
  -3   2  14      336.20      332.50        6.88 o
  -2   2  14      340.89      358.27        7.99 o
  -1   2  14      376.02      383.66        7.65 o
   0   2  14       -1.85       15.90       10.25 <
   1   2  14      383.43      383.66        9.40 o
   2   2  14      360.68      358.27        6.71 o
   3   2  14      335.21      332.50        6.91 o
   4   2  14      151.38      153.00        5.60 o
  -4   3  14       -0.84        0.03        4.26 <
  -3   3  14       65.59       83.70        3.65 o
  -2   3  14      406.46      388.56        8.45 o
  -1   3  14      755.40      707.34       11.61 o
   0   3  14     1960.52     1755.77       29.90 o
   1   3  14      713.93      707.34       13.39 o
   2   3  14      418.26      388.56        7.21 o
   3   3  14       76.47       83.70        4.05 o
   4   3  14        0.64        0.03        3.69 <
  -4   4  14      193.42      192.92        5.97 o
  -3   4  14       14.04       12.87        3.59 o
  -2   4  14      433.05      412.08        8.52 o
  -1   4  14       71.10       65.66        4.53 o
   0   4  14       -7.30       13.13        3.62 <
   1   4  14       67.04       65.66        4.70 o
   2   4  14      442.38      412.08        7.48 o
   3   4  14       12.23       12.87        3.67 o
   4   4  14      204.62      192.92        6.56 o
  -4   5  14        7.20       14.71        4.22 <
  -3   5  14        3.40        7.05        3.52 <
  -2   5  14      630.05      591.37       10.92 o
  -1   5  14       51.93       44.67        4.49 o
   0   5  14     1487.36     1382.93       22.65 o
   1   5  14       41.80       44.67        4.12 o
   2   5  14      654.38      591.37       11.62 o
   3   5  14        3.99        7.05        3.56 <
   4   5  14       11.77       14.71        7.11 <
  -4   6  14      162.90      154.85        7.74 o
  -3   6  14       82.57       88.80        4.20 o
  -2   6  14      254.56      249.81        6.29 o
  -1   6  14       15.01       10.43        5.84 <
   0   6  14       67.38       70.73        5.33 o
   1   6  14        0.29       10.43        3.54 <
   2   6  14      249.58      249.81        6.64 o
   3   6  14       89.85       88.80        4.90 o
   4   6  14      173.06      154.85        7.80 o
  -3   7  14        6.82       16.72        3.96 <
  -2   7  14      149.70      153.52        5.10 o
  -1   7  14      392.04      365.56        7.88 o
   0   7  14      280.18      294.60        7.18 o
   1   7  14      386.83      365.57        8.01 o
   2   7  14      151.66      153.52        5.52 o
   3   7  14       11.88       16.72        4.12 <
  -3   8  14       72.61       88.32        5.38 o
  -2   8  14        6.94       16.14        4.34 <
  -1   8  14       89.22       94.94        4.06 o
   0   8  14       93.96       93.76        4.62 o
   1   8  14       89.52       94.94        4.78 o
   2   8  14       11.97       16.14        4.02 o
   3   8  14       73.29       88.32        6.67 o
  -2   9  14       23.86       15.70        4.76 o
  -1   9  14      268.03      255.67        6.12 o
   0   9  14        2.67        0.28        3.99 <
   1   9  14      271.40      255.67        7.75 o
   2   9  14       14.64       15.70        4.80 o
  -1  10  14       50.47       55.13        4.76 o
   0  10  14        7.25        0.14        5.08 <
   1  10  14       49.82       55.13        5.64 o
   1   0  15      373.27      375.80        7.68 o
   2   0  15      501.38      461.23        8.98 o
   3   0  15       -1.72        0.28        3.60 <
   4   0  15      231.16      208.30        7.96 o
  -4   1  15       -1.98        2.94        5.33 <
  -3   1  15       51.96       52.88        4.23 o
  -2   1  15      444.12      447.15        8.64 o
  -1   1  15      139.11      151.63        5.11 o
   0   1  15     1175.85     1072.33       20.80 o
   1   1  15      142.22      151.63        5.20 o
   2   1  15      461.20      447.15        8.41 o
   3   1  15       51.63       52.88        3.57 o
   4   1  15        7.74        2.94        4.93 <
  -4   2  15      128.64      134.99        5.97 o
  -3   2  15      143.54      147.03        4.93 o
  -2   2  15      231.45      245.86        6.22 o
  -1   2  15       39.64       41.47        4.02 o
   0   2  15      248.80      250.13        7.19 o
   1   2  15       16.19       41.47        4.39 o
   2   2  15      232.18      245.86        5.41 o
   3   2  15      151.78      147.03        5.04 o
   4   2  15      142.98      134.99        6.74 o
  -4   3  15       37.37       29.10        6.33 o
  -3   3  15       42.73       48.28        3.69 o
  -2   3  15      289.15      261.86        7.36 o
  -1   3  15      571.54      503.41       11.13 o
   0   3  15      458.09      436.46        9.67 o
   1   3  15      512.23      503.41       11.25 o
   2   3  15      284.78      261.86        6.05 o
   3   3  15       50.27       48.28        3.91 o
   4   3  15       50.73       29.10        6.50 o
  -4   4  15       26.27       20.56        6.37 o
  -3   4  15      232.88      223.71        5.90 o
  -2   4  15       33.52       39.43        3.66 o
  -1   4  15      284.23      273.90        6.61 o
   0   4  15      139.36      124.01        5.22 o
   1   4  15      288.13      273.90        8.43 o
   2   4  15       33.31       39.43        3.26 o
   3   4  15      214.45      223.71        5.53 o
   4   4  15       24.33       20.56        7.02 o
  -4   5  15       16.45        5.69        7.42 <
  -3   5  15       64.72       73.47        4.40 o
  -2   5  15       43.87       51.14        4.31 o
  -1   5  15      994.32      901.04       16.37 o
   0   5  15        5.51        1.18        3.34 <
   1   5  15     1012.41      901.04       16.89 o
   2   5  15       47.75       51.14        3.81 o
   3   5  15       69.76       73.48        4.02 o
   4   5  15        9.86        5.69        8.23 <
  -3   6  15      133.45      133.12        5.06 o
  -2   6  15       40.71       49.28        3.73 o
  -1   6  15       86.75       82.65        4.30 o
   0   6  15       -0.40        5.80        3.91 <
   1   6  15       80.93       82.65        4.61 o
   2   6  15       50.79       49.28        4.68 o
   3   6  15      145.44      133.12        6.52 o
  -3   7  15       26.03       29.24        5.14 o
  -2   7  15       76.11       76.91        4.18 o
  -1   7  15      248.39      236.96        6.14 o
   0   7  15      270.96      263.84        8.53 o
   1   7  15      239.33      236.96        6.68 o
   2   7  15       73.03       76.91        5.29 o
   3   7  15       30.29       29.24        6.44 o
  -2   8  15       60.95       65.68        4.63 o
  -1   8  15       66.56       71.45        4.71 o
   0   8  15       -0.02        0.57       10.20 <
   1   8  15       62.54       71.45        4.93 o
   2   8  15       64.84       65.68        6.59 o
  -2   9  15       88.18       90.26        7.10 o
  -1   9  15       13.49       11.14        4.65 <
   0   9  15      242.47      231.78        7.88 o
   1   9  15       10.86       11.14        6.48 <
   2   9  15       81.22       90.26        6.78 o
   0  10  15       35.14       42.04        9.88 o
   0   0  16      423.38      385.07       13.32 o
   1   0  16      109.08      135.32        5.05 o
   2   0  16       65.01       71.49        4.05 o
   3   0  16      151.17      154.21        5.38 o
   4   0  16        2.37        1.56        5.52 <
  -4   1  16       24.47       26.88        7.00 o
  -3   1  16       57.00       57.71        4.66 o
  -2   1  16      102.47      104.11        4.48 o
  -1   1  16      789.49      750.29       13.99 o
   0   1  16      235.90      253.99        7.54 o
   1   1  16      815.12      750.29       14.66 o
   2   1  16      101.12      104.11        4.39 o
   3   1  16       54.45       57.71        4.04 o
   4   1  16       20.02       26.88        7.72 <
  -4   2  16       35.84       38.13        6.75 o
  -3   2  16      229.43      212.47        7.01 o
  -2   2  16       52.50       67.06        3.97 o
  -1   2  16      256.85      250.78        7.28 o
   0   2  16       96.29      106.22        5.55 o
   1   2  16      242.33      250.78        6.89 o
   2   2  16       59.22       67.06        4.82 o
   3   2  16      227.06      212.47        6.28 o
   4   2  16       30.87       38.13        7.03 o
  -3   3  16       91.49       92.30        4.90 o
  -2   3  16      180.04      198.56        5.38 o
  -1   3  16      209.48      183.07        6.96 o
   0   3  16      491.52      467.80        9.63 o
   1   3  16      182.36      183.07        6.03 o
   2   3  16      187.73      198.56        5.71 o
   3   3  16       90.72       92.30        4.81 o
  -3   4  16        8.80       14.29        5.39 <
  -2   4  16      293.12      308.05        7.51 o
  -1   4  16       66.24       77.73        3.99 o
   0   4  16       -5.78        6.41        4.51 <
   1   4  16       71.27       77.73        5.28 o
   2   4  16      298.98      308.05        7.51 o
   3   4  16       15.25       14.29        3.97 o
  -3   5  16       25.40       29.88        6.23 o
  -2   5  16      203.52      203.39        5.73 o
  -1   5  16        9.69       22.19        3.59 <
   0   5  16      563.65      476.01       10.66 o
   1   5  16        8.93       22.19        4.99 <
   2   5  16      192.80      203.39        5.94 o
   3   5  16       28.38       29.88        5.14 o
  -3   6  16       28.47       28.57        6.07 o
  -2   6  16       56.18       65.01        4.34 o
  -1   6  16       33.25       34.87        3.89 o
   0   6  16       74.40       86.28        5.37 o
   1   6  16       43.17       34.87        4.69 o
   2   6  16       66.30       65.01        4.93 o
   3   6  16       24.48       28.57        5.35 o
  -2   7  16      126.33      132.96        5.48 o
  -1   7  16       83.39       84.53        4.21 o
   0   7  16      252.81      259.28       14.17 o
   1   7  16       82.22       84.53        5.00 o
   2   7  16      132.78      132.96        6.75 o
  -1   8  16       27.75       32.95        4.82 o
   0   8  16       32.61       32.91        6.80 o
   1   8  16       38.47       32.95        6.84 o
   0   9  16       11.50        0.90        7.53 <
   1   0  17      169.17      164.69        6.28 o
   2   0  17      164.09      170.82        5.47 o
   3   0  17       11.46       17.73        5.53 <
  -3   1  17       90.73      101.75        6.11 o
  -2   1  17      227.82      241.82        6.76 o
  -1   1  17      100.84      113.99        5.24 o
   0   1  17      737.97      654.38       14.87 o
   1   1  17       97.25      113.99        5.36 o
   2   1  17      226.60      241.82        6.26 o
   3   1  17       91.66      101.75        6.00 o
  -3   2  17       32.53       52.42        5.59 o
  -2   2  17      116.81      123.10        5.40 o
  -1   2  17      156.01      159.30        6.38 o
   0   2  17      228.10      225.15        7.37 o
   1   2  17      152.70      159.30        5.58 o
   2   2  17      134.46      123.10        4.98 o
   3   2  17       50.31       52.42        5.72 o
  -3   3  17       15.12       27.93        6.37 <
  -2   3  17       91.14      102.09        4.83 o
  -1   3  17      318.77      298.71        9.36 o
   0   3  17      130.56      137.60        6.40 o
   1   3  17      304.82      298.71        7.92 o
   2   3  17      109.34      102.09        4.77 o
   3   3  17       20.16       27.93        6.31 o
  -3   4  17       86.02       98.62        8.64 o
  -2   4  17       83.39       91.34        4.81 o
  -1   4  17       31.03       36.61        4.81 o
   0   4  17      158.00      172.42        6.01 o
   1   4  17       24.59       36.61        5.63 o
   2   4  17       93.17       91.34        5.81 o
   3   4  17       98.24       98.62        8.47 o
  -2   5  17       37.75       39.75        5.44 o
  -1   5  17      204.55      207.35        6.31 o
   0   5  17      -12.34        2.23        4.58 <
   1   5  17      211.26      207.35        7.54 o
   2   5  17       26.05       39.75        8.49 o
  -2   6  17       19.54       21.13        5.42 o
  -1   6  17       81.07       91.23        5.98 o
   0   6  17       48.56       70.18        5.04 o
   1   6  17       88.04       91.23        6.23 o
   2   6  17       10.98       21.13        8.01 <
  -1   7  17       82.86      117.48        7.38 o
   0   7  17       58.26       51.42        6.33 o
   1   7  17      100.92      117.48        7.18 o
   0   0  18      354.61      314.29       13.85 o
   1   0  18        7.15       23.58        7.32 <
   2   0  18       83.74       84.07        5.53 o
  -2   1  18      109.78      102.60        6.13 o
  -1   1  18      270.01      265.07        8.24 o
   0   1  18       29.71       30.49        5.35 o
   1   1  18      264.05      265.07        8.43 o
   2   1  18       93.61      102.60        5.51 o
  -2   2  18       68.07       69.06        5.31 o
  -1   2  18       95.43       94.70        5.76 o
   0   2  18       75.18       89.65        5.79 o
   1   2  18       96.90       94.70        5.45 o
   2   2  18       54.52       69.06        5.44 o
  -2   3  18       77.22       92.08        5.85 o
  -1   3  18       82.60       89.49        5.95 o
   0   3  18      233.27      230.68        8.18 o
   1   3  18       91.62       89.49        5.74 o
   2   3  18       98.99       92.08        6.66 o
  -2   4  18       33.29       23.04        5.34 o
  -1   4  18      155.13      150.33        7.02 o
   0   4  18       -1.35        2.29       10.80 <
   1   4  18      151.49      150.33        6.74 o
   2   4  18       38.15       23.04        8.84 o
  -1   5  18        4.06       20.16        6.74 <
   0   5  18      160.45      172.71        9.86 o
   1   5  18       14.10       20.16        5.85 <
   0   6  18       56.53       68.37       10.31 o
   1   0  19      174.22      171.89        8.69 o
  -1   1  19       37.01       60.86        8.17 o
   0   1  19      186.86      197.92        8.06 o
   1   1  19       57.13       60.86        9.32 o
  -1   2  19       75.55       70.61        7.69 o
   0   2  19       61.07       48.99        9.25 o
   1   2  19       62.76       70.61        8.47 o
  -1   3  19       54.58       58.63        9.21 o
   0   3  19       29.02       36.96        8.42 o
   1   3  19       49.07       58.63        8.41 o
   0   4  19      157.22      185.38       10.66 o
